# Supplementary material for: Developmental Dioxin Exposure Alters the Methylome of Adult Male Zebrafish Gonads
Source: Front Genet. 2019 Jan 11;9:719. doi: 10.3389/fgene.2018.00719 (PMC6336703; doi:10.3389/fgene.2018.00719)
Supplement: Table S1 — Concentrations, A260/A230, and A260/A280 of DNA after tissue isolation, bisulfite conversion, and amplification. [file Table_1.xlsx]

## Sheet: Sheet1
			Tissue Isolation (50 uL)			Post Bisulfite (10uL)			Post Amplification
Sample #	Sample Name	Sample Group	A260 Concentration (ng/uL)	A260/A230	A260/A280	A260 Concentration (ng/uL)	A260/A230	A260/A280	Concentration (nM)	BP
1	B2-CM6	F0 TCDD	229.79	1.84	2.47	43.84	2.07	2.14	0.46	270
2	B2-CM14	F0 TCDD	245.08	1.83	2.45	41.31	2.4	2.14	0.811	241
3	B4-TM1	F0 TCDD	171.75	1.85	2.44	46.06	2.25	2.14	0	0
4	B4-TM2	F0 TCDD	221.26	1.85	2.51	43.3	0.56	2.23	0.767	231
5	D2-DM3	F0 Control	69.03	1.89	2.19	48.84	2.04	2.17	0.899	273
6	B2-DM11	F0 Control	163.06	1.74	2.1	45.7	1.94	2.12	0.992	252
7	B4-DM5	F0 Control	262.55	1.84	2.48	42.4	1.7	2.09	2.278	282
8	B4-DM6	F0 Control	258.28	1.83	2.49	41.15	2.14	2.14	1.952	288
25	sjl control	genome center control	n/a	n/a	n/a	41.2	2.15	2.17	2.948	294
