# Supplementary material for: Developmental Dioxin Exposure Alters the Methylome of Adult Male Zebrafish Gonads
Source: Front Genet. 2019 Jan 11;9:719. doi: 10.3389/fgene.2018.00719 (PMC6336703; doi:10.3389/fgene.2018.00719)
Supplement: Table S2 — Mapping efficiency, total C analyzed, percent C methylated, total CpG methylated and percent C methylated in CpG context for control and TCDD-treated DNA. [file Table_2.xlsx]

## Sheet: Sheet1
Sample Name	Sample Group	Mapping Efficiency	Total C analysed	Total methylated C	Percent methylated C	Total methylated CpG	Percent C methylated in CpG context
b2dm11_S2_L003_R1_001_bismark_bt2_PE_report.txt	Control	0.362	419777015	51126119	0.122	44919380	0.865
b4dm5_S2_L006_R1_001_bismark_bt2_PE_report.txt	Control	0.351	452566987	57954934	0.128	51090662	0.884
b4dm6_S1_L006_R1_001_bismark_bt2_PE_report.txt	Control	0.464	584984978	72887145	0.125	64046593	0.882
d2dm3_S2_L002_R1_001_bismark_bt2_PE_report.txt	Control	0.409	288597081	34488023	0.12	30346322	0.831
b2cm14_S1_L002_R1_001_bismark_bt2_PE_report.txt	TCDD	0.429	158778148	19835562	0.125	17368694	0.88
b4tm1_S1_L003_R1_001_bismark_bt2_PE_report.txt	TCDD	0.377	259796025	32077044	0.123	27901802	0.862
b4tm2_S3_L001_R1_001_bismark_bt2_PE_report.txt	TCDD	0.417	165486096	21421876	0.129	18616747	0.885
