# Supplementary material for: Developmental Dioxin Exposure Alters the Methylome of Adult Male Zebrafish Gonads
Source: Front Genet. 2019 Jan 11;9:719. doi: 10.3389/fgene.2018.00719 (PMC6336703; doi:10.3389/fgene.2018.00719)
Supplement: Table S3 — Data for each differentially methylated site including genomic location, p-value, q-value, methylation difference, distance to nearest gene, and location and annotation of nearest gene. [file Table_3.xls]

## Sheet: Supplemental Table 3
chr	start	end	pvalue	qvalue	meth.diff	Distance to Nearest Gene		Gene Start	Gene End	Gene Symbol	Refseq ID	Genomic Location	Ctrl Rep1	Ctrl Rep2	Ctrl Rep3	Ctrl Rep4	Treat Rep1	Treat Rep2	Treat Rep3
chr1	35596305	35596305	0.0331218	0.144494	-14.6471	-108604	108604	35704909	35705401	pou4f2	NM_212807	Upstream	1	0.971429	0.964286	0.962963	1	0.8	0.857143
chr10	16848368	16848368	0.0224274	0.117947	7.4465	-50849	50849	16899217	16899664	stoml2	NM_201031	Downstream	0.852941	0.876923	0.936508	0.83908	0.833333	1	0.916667
chr10	16851478	16851478	0.00400508	0.0421102	13.75	-47739	47739	16899217	16899664	stoml2	NM_201031	Downstream	0.75	0.947368	1	0.909091	0.944444	1	1
chr10	16851481	16851481	0.0367513	0.151214	6.52174	-47736	47736	16899217	16899664	stoml2	NM_201031	Downstream	0.864865	1	0.956522	1	0.947368	1	1
chr10	16881749	16881749	0.0244178	0.123627	-17.1281	-17468	17468	16899217	16899664	stoml2	NM_201031	Downstream	0.744898	0.722222	0.931034	0.895522	0.803571	0.566667	1
chr10	24359922	24359922	0.0322919	0.143747	-7.06662	-45124	45124	24405046	24405271	slc43a2b	NM_001008585	Downstream	1	0.984127	0.975	0.971014	1	1	0.891892
chr10	35274319	35274319	0.0194488	0.110449	13.8889	-39523	39523	35313842	35314133	styxl1	NM_001004619	Upstream	0.625	0.85	0.928571	0.9		1	1
chr11	12875752	12875752	0.00374723	0.0412047	-15.528	-48849	48849	12924601	12924915	chrna4b	NM_001048063	Downstream	1	1	0.980769	0.967742	1	0.727273	0.916667
chr11	14965920	14965920	0.0333149	0.144646	5.85586	21970	21970	14943950	14944043	hug	NM_001308614	Upstream	0.947368	0.985075	0.932203	0.909091	0.941176	1	1
chr11	14965942	14965942	0.00263467	0.0333481	-15.0122	21992	21992	14943950	14944043	hug	NM_001308614	Upstream	0.969697	0.923077	0.959184	0.969697	1	0.714286	0.9
chr11	14965954	14965954	0.025187	0.126237	8.57143	22004	22004	14943950	14944043	hug	NM_001308614	Upstream	1	0.898305	0.877551	0.914286	1	1	1
chr11	14966022	14966022	0.0304928	0.13801	-5.11426	22072	22072	14943950	14944043	hug	NM_001308614	Upstream	0.910448	0.959677	0.965517	0.985401	0.903846	0.983051	0.84375
chr11	17432849	17432849	0.0277188	0.131913	12.6911	-29495	29495	17462344	17462934	fam19a4b	NM_001077273	Downstream	0.70297	0.615385	0.706897	0.818182	0.5	0.75	0.86
chr12	23452250	23452250	0.000402576	0.00897429	-16.6873	143986	143986	23308264	23309133	bambia	NM_131784	Downstream	0.972222	0.961538	0.977778	0.977273	1	0.777778	0.826087
chr12	23452254	23452254	0.0323089	0.143747	7.10383	143990	143990	23308264	23309133	bambia	NM_131784	Downstream	0.85	0.925926	0.934783	1	0.9375	1	1
chr13	10870087	10870087	0.0378911	0.152955	11.1111	21125	21125	10848962	10849229	dync2li1	NM_200480	Downstream	0.5625	1	1	0.96	0.9	1	1
chr13	10870145	10870145	0.00111108	0.0186459	-16.6667	21183	21183	10848962	10849229	dync2li1	NM_200480	Downstream	1	1	1	1	1	1	0.692308
chr13	15366538	15366538	0.00655899	0.0584071	-15.9588	-83285	83285	15449823	15450331	mark3a	NM_199885	Upstream	0.892857	0.894118	0.828571	0.895652	0.851852	0.730769	0.695652
chr13	18984448	18984448	0.000175655	0.00495008	-22.0339	-168573	168573	19153021	19153158	eif3s10	NM_199820	Upstream	0	0	0.317073	0.333333	0	0	0
chr13	19037518	19037518	0.00143084	0.0223781	21.065	-115503	115503	19153021	19153158	eif3s10	NM_199820	Upstream	0.584615	0.736842	0.95122	0.611111	0.8125	0.882353	0.928571
chr13	19038352	19038352	0.0287848	0.134351	11.4423	-114669	114669	19153021	19153158	eif3s10	NM_199820	Upstream	0.76	0.869565	0.77551	0.880597	0.756098	1	0.892857
chr14	10119508	10119508	0.00162984	0.0245888	-22.2474	-35744	35744	10155252	10156744	cysltr1	NM_001020648	Upstream	0.916667	1	1	1	1	0.857143	0.7
chr14	14057875	14057875	0.00886129	0.0718061	-9.375	-13659	13659	14071534	14071683	nlgn3a	NM_001166332	Intronic	1	1	1	1	1	1	0.842105
chr14	14057894	14057894	0.0281465	0.132198	-11.889	-13640	13640	14071534	14071683	nlgn3a	NM_001166332	Intronic	1	0.9375	0.958333	1	1	1	0.75
chr14	14057905	14057905	0.00814663	0.0672244	-13.2773	-13629	13629	14071534	14071683	nlgn3a	NM_001166332	Intronic	0.933333	1	1	1	1	1	0.75
chr14	19791929	19791929	0.001957	0.0271401	-7.45098	-67410	67410	19859339	19859484	fmr1	NM_152963	Upstream	0	0.204082	0.126984	0	0	0	0
chr14	19802380	19802380	0.00846193	0.069063	11.7647	-56959	56959	19859339	19859484	fmr1	NM_152963	Upstream	0.689655	0.911765	0.916667	0.925	0.875	1	1
chr15	11603233	11603233	0.0340492	0.146556	-13.3602	82567	82567	11520666	11520822	ndufc2	NM_001013517	Downstream	0.208333	0.202128	0.264706	0.325203	0.347826	0.137931	0.111111
chr15	14811573	14811573	0.0361216	0.151214	-14.1827	-32035	32035	14843608	14843610	or129-1	NM_001082937	Downstream	1	1	0.894737	0.909091	0.826087	0.666667	0.85
chr16	15765491	15765491	0.0170499	0.103208	-9.76722	92930	92930	15672561	15672639	mir461	NR_030146	Downstream	0.786885	0.853333	0.771845	0.901408	0.829787	0.728972	0.65
chr16	15768986	15768986	0.0144778	0.093515	8.92857	96425	96425	15672561	15672639	mir461	NR_030146	Downstream	0.858407	0.85124	0.892473	0.875706	0.894737	0.962963	0.944444
chr16	15769035	15769035	4.48718e-06	0.000427167	18.1818	96474	96474	15672561	15672639	mir461	NR_030146	Downstream	0	0	0	0	0.125	0.217391	0.1
chr16	15876497	15876497	0.0125319	0.0870401	13.8462	203936	203936	15672561	15672639	mir461	NR_030146	Downstream	1	0.884615	1	0.769231	0.875	1	1
chr16	26011902	26011902	4.16048e-13	6.214e-10	-22.9268	97230	97230	25914672	25914742	irge4	NM_001083032	Upstream	0.294479	0.13	0.125	0.320652	0.204082	0	0
chr16	26012678	26012678	0.012887	0.0878099	17.5676	98006	98006	25914672	25914742	irge4	NM_001083032	Upstream	0.892857	0.74359	0.795455	0.891892	0.787879	1	1
chr16	26056853	26056853	0.0257173	0.12783	16.6667	-82274	82274	26139127	26139190	prss59.1	NM_199605	Upstream	0.652174	0.875	0.8125	0.911765	0.928571	0.857143	1
chr16	26061302	26061302	9.65811e-05	0.00300523	-18.2927	-77825	77825	26139127	26139190	prss59.1	NM_199605	Upstream	0	0.131148	0.326316	0.125	0.21875	0	0
chr16	26067680	26067680	0.0190124	0.109446	13.5593	-71447	71447	26139127	26139190	prss59.1	NM_199605	Upstream	0.844444	0.772727	0.871795	1	0.912281	1	1
chr16	36297389	36297389	0.0424864	0.162709	6.76692	109731	109731	36187658	36188051	capn7	NM_001135108	Upstream	1	0.7	1	0.944444	1	1	1
chr16	36297421	36297421	2.5659e-05	0.00127746	-15.7895	109763	109763	36187658	36188051	capn7	NM_001135108	Upstream	1	1	1	1	1	1	0.714286
chr16	36306231	36306231	0.0336848	0.145407	6.2069	118573	118573	36187658	36188051	capn7	NM_001135108	Upstream	0.772727	0.958333	0.964286	0.971831	1	1	1
chr16	36394173	36394173	2.30953e-05	0.00123589	9.96979	206515	206515	36187658	36188051	capn7	NM_001135108	Upstream	0.777778	0.95122	0.955556	0.952055	0.884058	1	1
chr16	36425157	36425157	0.00567064	0.0534838	-26.4439	237499	237499	36187658	36188051	capn7	NM_001135108	Upstream	0.64	0.357143	0.321429	0.381579	0.545455	0.285714	0
chr16	36425162	36425162	0.00748893	0.0635527	-25.3168	237504	237504	36187658	36188051	capn7	NM_001135108	Upstream	0.571429	0.428571	0.222222	0.39759	0.586957	0.285714	0
chr16	36425198	36425198	0.0216278	0.117318	-21.4171	237540	237540	36187658	36188051	capn7	NM_001135108	Upstream	0.608696	0.357143	0.321429	0.30137	0.5	0.285714	0
chr16	36425207	36425207	0.0180655	0.107499	-22.1417	237549	237549	36187658	36188051	capn7	NM_001135108	Upstream	0.65	0.285714	0.321429	0.328947	0.511628	0.285714	0
chr16	36440068	36440068	0.0385291	0.154092	5.11628	252410	252410	36187658	36188051	capn7	NM_001135108	Upstream	0.897436	1	0.976744	0.947826	1	1	1
chr16	36442224	36442224	0.0105598	0.0773132	-12.6701	254566	254566	36187658	36188051	capn7	NM_001135108	Upstream	1	1	1	0.939759	1	0.6	1
chr17	39991310	39991310	0.025847	0.12783	-7.42574	153080	153080	39838230	39838327	mir2185-1	NR_045255_dup2	Downstream	0	0.123077	0.132075	0	0.264151	0	0
chr17	39992461	39992461	0.0448515	0.16876	15.641	154231	154231	39838230	39838327	mir2185-1	NR_045255_dup2	Downstream	0.574468	0.789474	0.866667	0.821429	0.702703	0.941176	0.846154
chr17	46545145	46545145	0.00936197	0.0734206	-6.37218	-461891	461891	47007036	47007088	zgc:103755	NM_001006009	Upstream	1	1	0.943662	1	0.897436	0.897436	0.961538
chr17	46968134	46968134	0.0170681	0.103208	13.9989	-38902	38902	47007036	47007088	zgc:103755	NM_001006009	Upstream	0.625	0.847458	0.882353	0.918919	0.814815	0.961538	0.869565
chr17	53292841	53292841	0.00639408	0.058232	20.5556	-20211	20211	53313052	53313220	srsf10b	NM_200533	Upstream	0.772727	0.888889	0.722222	0.756098	0.866667	1	1
chr17	53293210	53293210	0.00405997	0.0421102	12.5	-19842	19842	53313052	53313220	srsf10b	NM_200533	Upstream	0.833333	1	0.9	0.818182		1	1
chr18	28239933	28239933	0.00309331	0.037656	-11.1607	224619	224619	28015314	28015316	hipk3b	NM_001080159	Downstream	0.944444	1	0.964286	0.956522	1	0.821429	0.892857
chr18	28239979	28239979	0.0297859	0.136308	-5.2151	224665	224665	28015314	28015316	hipk3b	NM_001080159	Downstream	0.983871	0.987805	0.985507	0.988235	1	0.862069	1
chr18	28745497	28745497	0.0475487	0.17309	7.59494	72427	72427	28673070	28673218	spon1a	NM_131515	Intronic	0.944444	1	0.860465	0.90566	1	1	1
chr18	31606457	31606457	0.000101989	0.00310875	13.9932	-25474	25474	31631931	31632194	dhx36	NM_001128544	Upstream	0.82	0.87013	0.929577	0.821053	0.888889	1	1
chr19	8025711	8025711	0.000326846	0.00800277	-18.1786	2515	2515	8023196	8023431	si:dkey-266f7.5	NM_001100099	Intronic	0.952381	1	0.934783	1	1	1	0.681818
chr19	23794272	23794272	0.0366868	0.151214	12.0482	79810	79810	23714462	23715726	irgf1	NM_001320423	Downstream	0.705882	0.833333	1	0.933333	0.888889	1	1
chr19	25362665	25362665	0.0178647	0.107158	18.8406	31658	31658	25331007	25331295	eya3	NM_001080052	Downstream	1	1	0.72	0.727273		1	1
chr2	14343041	14343041	0.0477058	0.17309	8.33333	-196528	196528	14539569	14539932	tctex1d1	NM_001004623	Downstream	1	1	0.769231	0.971429		1	1
chr2	14347143	14347143	0.0258029	0.12783	-13.0575	-192426	192426	14539569	14539932	tctex1d1	NM_001004623	Downstream	0.583333	0.818182	0.84375	0.888889	0.894737	0.72	0.707317
chr2	14349079	14349079	0.00437984	0.0439035	-26.0833	-190490	190490	14539569	14539932	tctex1d1	NM_001004623	Downstream	1	0.947368	0.909091	0.846154	1	0.3	0.916667
chr2	15007562	15007562	0.0307853	0.138495	-21.1382	-4713	4713	15012275	15013582	LOC795615	NM_001083863_dup1	Upstream	0.846154	0.707547	0.626667	0.604938	0.666667	0.411765	0.5
chr2	15040433	15040433	3.3632e-05	0.00152218	-21.0862	15274	15274	15025159	15025161	LOC795615	NM_001083863_dup2	Downstream	0.935484	1	0.909091	0.949367	1	0.694444	0.8
chr2	15040510	15040510	0.040821	0.158171	5.86081	15351	15351	15025159	15025161	LOC795615	NM_001083863_dup2	Downstream	0.960784	0.957447	0.962963	0.904255	0.909091	1	1
chr2	15056854	15056854	0.00983348	0.0753182	-10.6914	31695	31695	15025159	15025161	LOC795615	NM_001083863_dup2	Downstream	1	0.945205	0.923077	0.954545	0.928571	0.833333	0.848485
chr2	15056915	15056915	0.0299709	0.136308	-16.5532	31756	31756	15025159	15025161	LOC795615	NM_001083863_dup2	Downstream	1	0.9	0.911765	0.952381		0.615385	0.916667
chr2	17232405	17232405	0.0345076	0.147256	13.6986	-2944	2944	17235349	17235395	clcn2a	NM_001328709	Intronic	0.545455	1	0.892857	0.916667	1	1	1
chr2	19787379	19787379	9.13536e-06	0.000682218	16.0907	-59735	59735	19847114	19847333	pimr141	NM_001126484	Upstream	0.130435	0.364865	0.389105	0	0	0.272727	0.527675
chr2	19787563	19787563	0.0393664	0.155992	-8.68367	-59551	59551	19847114	19847333	pimr141	NM_001126484	Upstream	0.893617	0.903226	0.928571	0.860759	0.969697	0.964286	0.736842
chr2	25654216	25654216	0.0475695	0.17309	-14.4539	-68607	68607	25722823	25722942	fndc3ba	NM_001159832	Upstream	0.901408	0.8125	0.894118	0.59375	0.823529	0.705882	0.684211
chr2	28277851	28277851	0.00254232	0.0329617	-20	706	706	28277145	28278122	mc4r	NM_173278	Exon	1	1	1	1		1	0.666667
chr2	53681142	53681142	0.0223127	0.117947	16.6667	-75539	75539	53756681	53757282	admp	NM_131876	Downstream	0.818182	0.882353	0.909091	0.727273	0.869565	1	1
chr2	56358567	56358567	0.0393039	0.155992	12.2066	5882	5882	56352685	56353145	rab11bb	NM_001002555	Downstream	0.775	0.876923	0.935897	0.866667	0.833333	1	1
chr2	56358573	56358573	0.0381597	0.153624	-10.0795	5888	5888	56352685	56353145	rab11bb	NM_001002555	Downstream	0.961538	0.973333	0.946237	0.934426	0.757576	0.9	0.785714
chr20	11365857	11365857	0.0278259	0.131913	8.37989	260320	260320	11105537	11107522	flrt2	NM_001100043	Intronic	1	0.877193	0.938776	0.912281	0.954545	1	1
chr20	11365890	11365890	0.0237687	0.121576	6.82731	260353	260353	11105537	11107522	flrt2	NM_001100043	Intronic	1	0.901235	0.941176	0.930556	0.966667	1	1
chr20	11365894	11365894	0.00767069	0.0640043	8.94942	260357	260357	11105537	11107522	flrt2	NM_001100043	Intronic	0.903226	0.890244	0.955224	0.896104	1	1	1
chr20	50216254	50216254	0.0454743	0.170224	6.62651	1150	1150	50215104	50215258	zgc:162967	NM_001089388	Intronic	0.961538	1	0.935484	0.894737	1	1	1
chr20	50216257	50216257	0.0262681	0.128737	8.09249	1153	1153	50215104	50215258	zgc:162967	NM_001089388	Intronic	1	0.8	0.983607	0.868852	0.909091	1	1
chr20	55333805	55333805	0.0142098	0.093515	-11.6375	420196	420196	54913609	54914236	pak7	NM_212962	Downstream	0.791667	0.731092	0.87037	0.866667	0.676768	0.444444	0.767123
chr20	55335977	55335977	0.0496708	0.177481	-15.752	422368	422368	54913609	54914236	pak7	NM_212962	Downstream	0.875	0.958333	0.759259	0.705882	0.75	0.631579	0.636364
chr20	55336317	55336317	0.0351463	0.14913	10.4803	422708	422708	54913609	54914236	pak7	NM_212962	Downstream	0.777778	0.931818	0.901408	0.908046	0.933333	1	1
chr20	55336953	55336953	0.000841699	0.0157143	10.5085	423344	423344	54913609	54914236	pak7	NM_212962	Downstream	0.743243	0.885246	1	0.95614	0.724138	1	1
chr20	55338027	55338027	0.0207244	0.114642	9.87654	424418	424418	54913609	54914236	pak7	NM_212962	Downstream	0.846154	0.842105	0.943662	0.9	0.972973	1	1
chr20	55338092	55338092	0.0300254	0.136308	6.50888	424483	424483	54913609	54914236	pak7	NM_212962	Downstream	0.791667	0.911765	0.983333	0.960784	0.96875	1	1
chr21	18510625	18510625	0.0334709	0.144902	12.5	257809	257809	18252816	18254342	wdr5	NM_213099	Downstream	0.842105	0.857143	0.821429	1		1	1
chr21	25812136	25812136	0.0114148	0.0819656	-12.7957	32542	32542	25779594	25779785	nf2b	NM_212951	Downstream	1	0.957447	0.983051	0.90625	1	0.8	0.909091
chr22	21203087	21203087	0.0374688	0.152882	5.15222	52028	52028	21151059	21151304	si:ch211-87h14.3	NM_001256159	Upstream	0.9	0.90991	0.957447	0.992	1	1	1
chr22	21203095	21203095	0.00965529	0.0743346	-14.4435	52036	52036	21151059	21151304	si:ch211-87h14.3	NM_001256159	Upstream	0	0.294521	0.401826	0.123288	0.48	0	0.21875
chr22	21205663	21205663	0.036478	0.151214	7.8853	54604	54604	21151059	21151304	si:ch211-87h14.3	NM_001256159	Upstream	0.88	0.9	0.968421	0.898305		1	1
chr22	24498546	24498546	3.65228e-05	0.0016044	-19.917	-34060	34060	24532606	24532731	wdr47b	NM_001201421	Upstream	0	0.205479	0	0.326733	0.125	0	0
chr22	24500206	24500206	0.00765048	0.0640043	16.4583	-32400	32400	24532606	24532731	wdr47b	NM_001201421	Upstream	0.5	0.677966	0.388889	0.716049	0.701149	0.814815	0.791667
chr22	31318778	31318778	0.0230706	0.120482	7.18954	184944	184944	31133834	31134293	sec13	NM_213335	Downstream	0.92	0.926829	0.974359	0.895833	1	1	1
chr22	31318799	31318799	0.00545195	0.0522603	8.99471	184965	184965	31133834	31134293	sec13	NM_213335	Downstream	0.711111	1	0.979167	0.942308	0.851852	1	1
chr22	31318837	31318837	0.00372283	0.0412047	8.25688	185003	185003	31133834	31134293	sec13	NM_213335	Downstream	0.853659	0.915254	0.9	0.982759	0.888889	1	1
chr22	39221324	39221324	0.0168309	0.103026	-8.46154	34765	34765	39186559	39186832	zgc:113516	NM_001013574	Upstream	0.884615	1	0.823529	0.969072	0.935484	0.857143	0.9375
chr22	39222278	39222278	0.0482212	0.173966	6.96517	35719	35719	39186559	39186832	zgc:113516	NM_001013574	Upstream	0.777778	0.966292	0.909091	0.927711	0.896552	1	1
chr23	12684052	12684052	0.0164764	0.10205	-10.6818	165411	165411	12518641	12518730	snx21	NM_001077368	Upstream	0.806122	0.794118	0.782946	0.75	0.806122	0.756757	0.638554
chr23	14760747	14760747	0.0365617	0.151214	7.87879	113159	113159	14647588	14647862	nkain4	NM_001113646	Upstream	0.870968	0.924528	0.952381	0.923077	1	1	1
chr23	14760830	14760830	0.0183518	0.107709	7.88177	113242	113242	14647588	14647862	nkain4	NM_001113646	Upstream	1	0.871429	0.978261	0.892857	1	1	1
chr23	16245406	16245406	7.14477e-05	0.00254077	29.2308	85339	85339	16160067	16160209	mrgbp	NM_200736	Upstream	0.393939	0.205882	0.153846	0.135135	0.294118	0.533333	0.5
chr23	17659587	17659587	0.0385854	0.154092	9.57447	37653	37653	17621934	17622802	slc17a9b	NM_001002635	Downstream	0.846154	0.807692	1	0.95	1	1	1
chr23	17659621	17659621	0.0115356	0.0821883	-10.6651	37687	37687	17621934	17622802	slc17a9b	NM_001002635	Downstream	0.933333	1	0.95	1	0.923077	0.814815	1
chr23	17659626	17659626	0.029393	0.135915	5.6	37692	37692	17621934	17622802	slc17a9b	NM_001002635	Downstream	0.875	0.96875	0.888889	0.98	0.933333	1	1
chr23	21127560	21127560	0.0163488	0.101742	-7.05128	-13278	13278	21140838	21141341	kcnab2b	NM_001328419	Upstream	0.964286	1	1	1	0.909091	0.842105	1
chr23	34881809	34881809	0.0324937	0.143747	5.21739	-206964	206964	35088773	35089681	klf15	NM_212746	Downstream	0.938776	0.912281	0.962264	0.971831	1	1	1
chr24	360	360	0.0286132	0.133969	6.47482	-42559	42559	42919	42966	zgc:152808	NM_001045561	Upstream	0.833333	1	1	0.941176		1	1
chr24	385	385	0.0484137	0.17424	6.10687	-42534	42534	42919	42966	zgc:152808	NM_001045561	Upstream	0.866667	1	0.964912	1	1	1	1
chr24	12074312	12074312	0.0268511	0.129787	12.2581	6426	6426	12067886	12067963	lztfl1	NM_199587	Intronic	0.785714	0.966667	0.897959	0.83871	0.965517	1	1
chr24	12074346	12074346	0.0476522	0.17309	5.9761	6460	6460	12067886	12067963	lztfl1	NM_199587	Intronic	0.948718	0.943396	0.928571	0.94382	0.876923	1	1
chr24	16118359	16118359	0.0275333	0.131913	16.8	-284228	284228	16402587	16403054	sema5a	NM_001271670	Upstream	0.666667	0.859375	0.777778	1	0.863636	1	1
chr24	16122486	16122486	0.0133379	0.0897347	-18.069	-280101	280101	16402587	16403054	sema5a	NM_001271670	Upstream	0.933333	0.852459	0.892857	0.853659	0.725	0.666667	0.75
chr25	18722470	18722470	0.0113055	0.081573	-22.1154	-89186	89186	18811656	18811786	parietopsin	NM_001328157	Downstream	0.75	0.947368	0.910714	0.8	1	0.588235	0.777778
chr25	25193983	25193983	0.00368082	0.0412047	5.03432	87493	87493	25106490	25106492	LOC100216314	NM_001142267	Downstream	0.782609	0.962963	0.93125	0.986301	0.945455	1	1
chr3	55098561	55098561	0.00109467	0.0186459	-14.5702	-44779	44779	55143340	55143837	mafga	NM_001002045	Downstream	0.127273	0.407166	0.343348	0.29	0	0.136364	0.208955
chr3	55098642	55098642	0.0395834	0.155992	-10.7735	-44698	44698	55143340	55143837	mafga	NM_001002045	Downstream	0.904762	0.971014	0.890411	0.95	0.9375	0.8	0.833333
chr4	22062144	22062144	0.00256	0.0329617	-18.2292	2639	2639	22059505	22059576	lin7a	NM_200709	Intronic	0.777778	0.972222	0.971429	0.96	1	0.571429	0.863636
chr4	28570040	28570040	0.00108272	0.0186459	-12.093	137228	137228	28432812	28434904	znf1041	NM_001114431	Downstream	0	0.2	0.119048	0.132075	0.129032	0	0
chr4	28609856	28609856	0.0428197	0.163149	-15.7803	-121768	121768	28731624	28731677	mir430a-18	NR_039293	Upstream	0.645833	0.918919	0.796296	0.893617	0.764706	0.473684	0.833333
chr4	34641475	34641475	0.0364528	0.151214	12.8571	-1127	1127	34642602	34642650	zgc:174698	NM_001115112	Upstream	1	0.75	0.769231	0.923077		1	1
chr4	34641480	34641480	0.0403185	0.158055	12.3288	-1122	1122	34642602	34642650	zgc:174698	NM_001115112	Upstream	0.923077	0.823529	0.8125	0.925926		1	1
chr4	34641533	34641533	0.0127042	0.0870401	15.1515	-1069	1069	34642602	34642650	zgc:174698	NM_001115112	Upstream	0.888889	0.904762	0.73913	0.864865		1	1
chr4	36113959	36113959	0.00417811	0.042742	-5.32981	-50217	50217	36164176	36165965	LOC100150619	NM_001327999	Downstream	0.934959	0.977477	0.985714	0.984127	0.924242	0.889706	1
chr4	36114010	36114010	0.00632165	0.0579256	-20.151	-50166	50166	36164176	36165965	LOC100150619	NM_001327999	Downstream	1	0.9375	0.923077	1	1	0.666667	0.888889
chr4	36114391	36114391	0.00372445	0.0412047	10.8597	-49785	49785	36164176	36165965	LOC100150619	NM_001327999	Downstream	0.836066	0.867925	1	1	0.857143	1	1
chr4	36118845	36118845	0.024613	0.124194	-19.5402	-45331	45331	36164176	36165965	LOC100150619	NM_001327999	Downstream	0.352941	0.269231	0.2	0.294118		0	0.25
chr4	36118879	36118879	0.00193016	0.0271401	-26.0131	-45297	45297	36164176	36165965	LOC100150619	NM_001327999	Downstream	0.490196	0.372093	0.277778	0.217391	0	0	0.307692
chr4	36118901	36118901	0.00594415	0.0551431	-19.0577	-45275	45275	36164176	36165965	LOC100150619	NM_001327999	Downstream	0.48	0.39759	0.340909	0.340426	0.28	0.272727	0.136364
chr4	36118905	36118905	8.12419e-08	4.0447e-05	-35.0275	-45271	45271	36164176	36165965	LOC100150619	NM_001327999	Downstream	0.540816	0.44186	0.309524	0.340426	0.4	0	0.217391
chr4	36118991	36118991	0.0292493	0.135915	-14.0886	-45185	45185	36164176	36165965	LOC100150619	NM_001327999	Downstream	0.576471	0.556962	0.324324	0.5	0.37037	0.368421	0.4
chr4	45141853	45141853	1.51842e-05	0.000944946	-31.5789	-548653	548653	45690506	45694942	crestin	NM_130993	Upstream	0.42	0.258065	0.12963	0.386555	0	0	0
chr4	52225736	52225736	0.0377437	0.152955	5.10204	-330738	330738	52556474	52556585	si:ch211-227e10.6	NM_001128300	Upstream	0.916667	0.965517	1	0.923077	0.888889	1	1
chr4	52225760	52225760	0.0279092	0.131913	-6.63265	-330714	330714	52556474	52556585	si:ch211-227e10.6	NM_001128300	Upstream	0.972222	0.967742	1	1	0.97619	0.84	1
chr4	52225776	52225776	0.0139026	0.0926993	-9.31807	-330698	330698	52556474	52556585	si:ch211-227e10.6	NM_001128300	Upstream	0.923077	1	0.973684	0.96875	0.977273	0.769231	1
chr4	52445320	52445320	0.00999303	0.0761498	-23.0134	-111154	111154	52556474	52556585	si:ch211-227e10.6	NM_001128300	Upstream	0.833333	1	1	0.666667		0.428571	0.8
chr4	53177991	53177991	0.00698801	0.0605931	-10.5705	619365	619365	52558626	52558867	si:ch211-227e10.6	NM_001128300	Downstream	0.962963	0.915254	0.977273	0.97541	0.943662	0.681818	1
chr4	53205011	53205011	0.000659212	0.0132674	8.66142	646385	646385	52558626	52558867	si:ch211-227e10.6	NM_001128300	Downstream	0.844828	0.984848	0.976744	0.877193	0.884615	1	1
chr4	53829823	53829823	0.0415179	0.15982	10.0671	-555505	555505	54385328	54385356	zgc:174275	NM_001122627	Upstream	0.933333	0.775	0.916667	1	0.928571	1	1
chr4	53829873	53829873	0.0200128	0.112371	10.9244	-555455	555455	54385328	54385356	zgc:174275	NM_001122627	Upstream	0.888889	0.9	0.875	0.916667	1	1	1
chr4	53829970	53829970	0.034831	0.148213	9.6141	-555358	555358	54385328	54385356	zgc:174275	NM_001122627	Upstream	0.875	0.679245	0.921875	0.897436	0.923077	0.818182	0.980392
chr4	53830249	53830249	0.0112888	0.081573	-21.9638	-555079	555079	54385328	54385356	zgc:174275	NM_001122627	Upstream	0.9	1	0.930233	0.947368		0.7	0.75
chr4	53830464	53830464	0.0448572	0.16876	9.02778	-554864	554864	54385328	54385356	zgc:174275	NM_001122627	Upstream	1	0.888889	0.918033	0.777778	0.888889	1	1
chr4	53830663	53830663	0.00832414	0.0683117	10.582	-554665	554665	54385328	54385356	zgc:174275	NM_001122627	Upstream	0.975	0.92	0.869048	0.85	0.833333	1	1
chr4	55480819	55480819	0.0191391	0.109446	-8.27003	15559	15559	55465260	55465288	zgc:174690	NM_001135989_dup2	Upstream	1	0.981132	1	0.984127	0.969697	0.884615	1
chr4	56403726	56403726	0.0499511	0.178057	5.91549	67646	67646	56336080	56336986	zgc:174710	NM_001114702	Downstream	0.873418	0.92233	1	0.976744	0.953846	1	1
chr4	71200505	71200505	0.00389676	0.0418712	-19.6429	73548	73548	71126957	71127426	rab3ip	NM_001020581	Downstream	1	0.953846	1	0.948454	1	0.636364	0.9
chr4	76320113	76320113	0.00692319	0.0605931	16.8602	28965	28965	76291148	76291150	si:dkey-61p9.11	NM_001048065	Downstream	0.941176	0.884615	0.666667	0.731092	1	0.925926	1
chr4	76320130	76320130	4.20238e-05	0.00179331	25.0618	28982	28982	76291148	76291150	si:dkey-61p9.11	NM_001048065	Downstream	0.969697	0.852459	0.611111	0.651852	0.8	1	0.909091
chr4	76320161	76320161	2.66701e-07	7.96677e-05	28.4698	29013	29013	76291148	76291150	si:dkey-61p9.11	NM_001048065	Downstream	0.969697	0.796875	0.612245	0.651852	0.75	1	1
chr4	76320165	76320165	3.80652e-07	8.09368e-05	27.8169	29017	29017	76291148	76291150	si:dkey-61p9.11	NM_001048065	Downstream	0.941176	0.847458	0.574074	0.671533	0.727273	1	1
chr4	76320168	76320168	0.000157611	0.00456686	24.1026	29020	29020	76291148	76291150	si:dkey-61p9.11	NM_001048065	Downstream	0.885714	0.864407	0.545455	0.633333	0.75	0.911765	1
chr4	76320177	76320177	6.40145e-05	0.00239026	24.2697	29029	29029	76291148	76291150	si:dkey-61p9.11	NM_001048065	Downstream	0.935484	0.806452	0.590909	0.639053	0.75	0.944444	0.923077
chr4	76320185	76320185	0.000987966	0.0179952	19.7228	29037	29037	76291148	76291150	si:dkey-61p9.11	NM_001048065	Downstream	0.966667	0.816667	0.619048	0.672515	0.733333	0.971429	0.8
chr5	826200	826200	0.00701846	0.0605931	-10.7688	141	141	826059	826472	zgc:158463	NM_001098396	Exon	0.911765	0.950617	0.967033	1	0.906977	0.95	0.782609
chr5	826309	826309	0.026012	0.128221	5.6872	250	250	826059	826472	zgc:158463	NM_001098396	Exon	0.958333	0.914894	0.978723	0.927536	0.926829	1	1
chr5	826323	826323	0.0280991	0.132198	-7.47218	264	264	826059	826472	zgc:158463	NM_001098396	Exon	0.92	1	1	0.987805	1	0.85	1
chr5	826324	826324	0.0395589	0.155992	5	265	265	826059	826472	zgc:158463	NM_001098396	Exon	0.976744	0.953488	0.921569	0.952381	0.971429	1	1
chr5	826343	826343	0.021676	0.117318	5.57029	284	284	826059	826472	zgc:158463	NM_001098396	Exon	0.960784	0.944444	0.970297	0.918519	0.911111	1	1
chr5	826344	826344	0.0153444	0.0971105	7.53425	285	285	826059	826472	zgc:158463	NM_001098396	Exon	0.857143	1	0.931818	0.921569	0.933333	1	1
chr5	826346	826346	0.0299904	0.136308	5.80645	287	287	826059	826472	zgc:158463	NM_001098396	Exon	0.878788	0.96	0.976744	0.944444	0.935484	1	1
chr5	826348	826348	0.0145791	0.093515	7.33333	289	289	826059	826472	zgc:158463	NM_001098396	Exon	0.764706	0.92	0.97619	1	1	1	1
chr5	826358	826358	0.038477	0.154092	8.69565	299	299	826059	826472	zgc:158463	NM_001098396	Exon	0.8	1	0.958333	0.914286	1	1	1
chr5	826458	826458	0.000521239	0.0110445	-11.328	399	399	826059	826472	zgc:158463	NM_001098396	Exon	1	1	0.981481	1	0.87037	1	0.818182
chr5	826476	826476	0.0416552	0.159936	-7.38994	687	687	825789	827000	zgc:158463	NM_001098396	Exon	0.964286	1	0.980392	1	1	0.8	1
chr5	827254	827254	0.000356953	0.00846248	-11.0328	1465	1465	825789	827000	zgc:158463	NM_001098396	Upstream	0.94	1	0.989247	1	0.983051	0.818182	0.925926
chr5	827335	827335	0.0075971	0.0640043	6.95187	1546	1546	825789	827000	zgc:158463	NM_001098396	Upstream	0.878378	0.9	0.979381	0.943089	0.909091	1	1
chr5	827448	827448	0.0356106	0.149823	9.15493	1659	1659	825789	827000	zgc:158463	NM_001098396	Upstream	0.952381	0.96875	0.9375	0.826531	1	1	1
chr5	827468	827468	0.033183	0.144494	-6.3501	1679	1679	825789	827000	zgc:158463	NM_001098396	Upstream	1	0.979167	1	1	0.958333	0.944444	0.909091
chr5	827493	827493	0.0138123	0.0925097	-6.63845	1704	1704	825789	827000	zgc:158463	NM_001098396	Upstream	0.965217	0.942623	0.974359	0.984848	0.885714	0.877551	0.9375
chr5	827754	827754	0.00607739	0.0560311	-15.2311	1965	1965	825789	827000	zgc:158463	NM_001098396	Upstream	0.9375	0.949153	0.959184	0.940476	1	0.454545	0.956522
chr5	42618066	42618066	0.0124073	0.0865944	-20	135562	135562	42482504	42483328	wdr54	NM_001003630	Downstream	1	1	0.8	0.942857	0.909091	1	0.642857
chr5	42618074	42618074	0.0306775	0.138427	-19.0977	135570	135570	42482504	42483328	wdr54	NM_001003630	Downstream	0.9375	0.892857	0.909091	0.9	0.909091	1	0.6
chr5	42618092	42618092	0.00314253	0.0378047	-25.7153	135588	135588	42482504	42483328	wdr54	NM_001003630	Downstream	0.410256	0.434211	0.354839	0.531532	0.375	0.214286	0.2
chr5	42618114	42618114	0.0145179	0.093515	11.5789	135610	135610	42482504	42483328	wdr54	NM_001003630	Downstream	0.8125	0.859649	1	0.896104	0.947368	1	1
chr5	42618244	42618244	0.0225067	0.117949	8.8	135740	135740	42482504	42483328	wdr54	NM_001003630	Downstream	0.851852	0.941176	0.9375	0.916667	1	1	1
chr5	42683227	42683227	0.0462921	0.171141	-12.0639	-187164	187164	42870391	42870582	rhobtb2a	NM_001099974	Upstream	0.847826	0.942857	0.944444	0.918033	0.795455	0.818182	0.777778
chr6	6208728	6208728	0.0477465	0.17309	5.55556	70570	70570	6138158	6138290	mtif2	NM_001089324	Upstream	0.878788	1	1	0.928571	1	1	1
chr6	25052076	25052076	0.0219758	0.117644	12.381	-5823	5823	25057899	25058504	znf326	NM_001082841	Downstream	0.916667	0.884615	1	0.769231	1	1	1
chr7	34196003	34196003	0.000350165	0.00843546	-9.75112	18681	18681	34177322	34177430	nr1h3	NM_001017545	Upstream	1	1	1	0.981132	0.980392	0.837838	1
chr7	34196039	34196039	0.00343582	0.0394742	5.49133	18717	18717	34177322	34177430	nr1h3	NM_001017545	Upstream	0.917808	0.947368	0.970588	0.945736	1	1	1
chr7	34196199	34196199	0.0406687	0.158171	10.241	18877	18877	34177322	34177430	nr1h3	NM_001017545	Upstream	0.888889	0.880435	0.930693	0.884298	0.78125	1	1
chr7	52741144	52741144	0.001074	0.0186459	-18.558	48971	48971	52692173	52692436	LOC557301	NM_001327818	Upstream	0.333333	0.304348	0.204082	0.217391	0.115385	0	0.142857
chr7	52741848	52741848	0.0275571	0.131913	10.6811	49675	49675	52692173	52692436	LOC557301	NM_001327818	Upstream	0.826923	0.871622	0.875	0.87	1	1	0.947368
chr7	54778002	54778002	0.00337184	0.0390857	-15.949	25806	25806	54752196	54752495	tpcn2	NM_001077722	Upstream	0.263158	0.298077	0.2	0.373737	0.204082	0	0.2
chr7	54785497	54785497	0.00707329	0.0607154	-24.3841	-26075	26075	54811572	54811727	snai3	NM_001077385	Upstream	0.727273	0.926829	0.648148	0.821429	0.793103	0.571429	0.5
chr7	54788954	54788954	0.027363	0.131835	-11.1285	-22618	22618	54811572	54811727	snai3	NM_001077385	Upstream	0.906977	0.95122	0.971429	1	0.730769	1	0.722222
chr7	58054744	58054744	0.00689129	0.0605931	-12.5	87503	87503	57967241	57967373	sdcbp	NM_214798	Upstream	1	1	1	1		1	0.777778
chr7	58346194	58346194	0.0184089	0.107709	10.9295	-38224	38224	58384418	58384475	penkb	NM_182883	Upstream	0.823529	0.791667	0.877193	0.850394	0.842105	0.923077	1
chr7	59230170	59230170	0.046995	0.172883	-10.9977	17277	17277	59212893	59213228	slx1b	NM_001327857	Upstream	0.85	0.909091	0.933333	0.873239	0.762712	0.969697	0.47619
chr7	60771378	60771378	0.0239286	0.121594	-9.35961	-103011	103011	60874389	60874632	zgc:194930	NM_001130770	Upstream	1	1	0.95	0.977273	0.928571	0.9	0.866667
chr7	60771408	60771408	0.0399093	0.156862	-9.90991	-102981	102981	60874389	60874632	zgc:194930	NM_001130770	Upstream	0.918919	0.932203	0.943396	0.931507	0.844444	0.823529	0.857143
chr7	60771412	60771412	0.00428429	0.0433985	-9.83809	-102977	102977	60874389	60874632	zgc:194930	NM_001130770	Upstream	1	1	0.951613	0.942529	1	0.853659	0.904762
chr7	60771462	60771462	0.0115559	0.0821883	-7.80886	-102927	102927	60874389	60874632	zgc:194930	NM_001130770	Upstream	0.979592	0.9875	0.96875	0.956989	1	1	0.766667
chr7	64083191	64083191	0.0326265	0.143747	12.5	-235815	235815	64319006	64319145	zgc:158420	NM_001123055	Downstream	0.846154	0.785714	1	0.857143	0.9375	1	1
chr7	64187469	64187469	0.0126924	0.0870401	-9.72222	-131537	131537	64319006	64319145	zgc:158420	NM_001123055	Downstream	0.131579	0.115385	0.206897	0	0	0	0
chr8	367160	367160	0.00545845	0.0522603	-13.0068	-20462	20462	387622	387777	pym1	NM_200594	Upstream	0.122449	0.122807	0.294118	0.385714	0	0	0.3125
chr8	367173	367173	2.00061e-06	0.000271642	-23.5714	-20449	20449	387622	387777	pym1	NM_200594	Upstream	0.217391	0.329412	0.277778	0.450549	0	0	0.307692
chr8	367584	367584	0.0434179	0.165008	7.29167	-20038	20038	387622	387777	pym1	NM_200594	Upstream	0.872093	0.969697	1	0.95	0.96	1	1
chr8	34234600	34234600	0.00127936	0.0209981	-17.4825	158277	158277	34076323	34077023	pbx3b	NM_001098243	Upstream	0	0.275	0.15	0.207547	0	0	0
chr8	34245618	34245618	0.024721	0.124319	-21.9697	169295	169295	34076323	34077023	pbx3b	NM_001098243	Upstream	0.521739	0.608696	0.553191	0.666667	0.666667	0.470588	0.25
chr8	34249102	34249102	0.000807834	0.0152729	-10.231	172779	172779	34076323	34077023	pbx3b	NM_001098243	Upstream	0.205479	0.207792	0	0	0	0	0
chr8	34848697	34848697	0.0102988	0.0769103	-10.1911	41769	41769	34806928	34807435	hpdb	NM_001003742	Downstream	0	0	0	0.258065	0.217391	0	0
chr8	34875632	34875632	3.61364e-07	8.09368e-05	-36.2091	68704	68704	34806928	34807435	hpdb	NM_001003742	Downstream	0.666667	0.688525	0.654206	0.663551	0.650794	0.166667	0.340909
chr9	13520121	13520121	0.0183461	0.107709	11.1111	139016	139016	13381105	13383834	fzd7a	NM_131139	Upstream	0.647059	0.9	1	1		1	1
chr9	16953527	16953527	0.0065543	0.0584071	-15.4651	83981	83981	16869546	16869744	fbxl3a	NM_001005773	Upstream	0.967742	0.96	1	0.956522	1	1	0.736842
chr9	35852976	35852976	0.0167704	0.103026	-17.1761	28801	28801	35824175	35824474	zp2l1	NM_001105104	Upstream	1	0.767442	0.826087	0.849315	0.875	0.6875	0.652174
chr9	35853000	35853000	0.00572947	0.0534838	-9.64115	28825	28825	35824175	35824474	zp2l1	NM_001105104	Upstream	0.941176	0.985075	0.982456	0.988506	0.945946	0.818182	0.952381
chr9	36238765	36238765	0.0370453	0.151589	-6.66667	125982	125982	36112783	36113003	atp1a1b	NM_131690	Downstream	1	1	1	1	1	1	0.888889
chrM	433	433	0.0329531	0.144494	-12.9885								0.475904	0.489362	0.45	0.516949	0.435897	0.205128	0.513514
chrM	715	715	0.000216825	0.00588809	-29.0789								0.581395	0.458015	0.366667	0.436893	0.409836	0	0.291667
chrM	717	717	5.32151e-05	0.0020916	-32.0957								0.590361	0.480315	0.431034	0.475728	0.409836	0	0.291667
chrM	719	719	2.91116e-05	0.00135876	-33.3108								0.588235	0.480315	0.473684	0.49505	0.433333	0	0.291667
chrM	742	742	0.0461475	0.171141	-12.2754								0.534884	0.433862	0.48	0.53271	0.441176	0.378378	0.351351
chrM	749	749	0.000483475	0.0104653	-22.8145								0.544554	0.502793	0.447917	0.543689	0.431034	0.212121	0.354839
chrM	792	792	0.00316394	0.0378047	-18.8176								0.530303	0.513761	0.450704	0.554054	0.404762	0.2	0.409091
chrM	798	798	0.0405306	0.158171	-13.3803								0.45	0.460784	0.451613	0.533333	0.272727	0.2	0.439024
chrM	1012	1012	0.0144321	0.093515	-24.5421								0.561404	0.333333	0.536585	0.510204	0.4	0.1	0.3125
chrM	1013	1013	0.00228992	0.0308123	-24.0562								0.277778	0.333333	0.264706	0.307692	0.44	0	0.117647
chrM	1034	1034	0.00327224	0.0387884	-24.6553								0.545455	0.414634	0.568182	0.441176	0.348837	0.111111	0.35
chrM	1035	1035	0.0145885	0.093515	-20.5605								0.347826	0.41	0.372093	0.347826	0.206897	0.214286	0.15
chrM	1078	1078	0.0369368	0.15156	-14.1425								0.544643	0.496	0.666667	0.556962	0.564103	0.352941	0.482759
chrM	1079	1079	0.026594	0.128962	-17.6908								0.558824	0.508197	0.448276	0.369231	0.54717	0.25	0.333333
chrM	1094	1094	0.0445565	0.168477	-12.7581								0.543103	0.49635	0.690141	0.538462	0.546392	0.352941	0.487179
chrM	1095	1095	0.0262891	0.128737	-14.5321								0.585859	0.52809	0.414634	0.542373	0.585714	0.375	0.380952
chrM	1120	1120	0.001686	0.0251817	-17.0414								0.587413	0.518717	0.488889	0.528986	0.58	0.357143	0.368421
chrM	1159	1159	0.0126298	0.0870401	-14.6062								0.614679	0.52	0.42029	0.556604	0.56	0.352941	0.415094
chrM	1271	1271	0.00254913	0.0329617	-18.1511								0.551402	0.519737	0.495146	0.44697	0.553398	0.317073	0.324324
chrM	1273	1273	2.31691e-05	0.00123589	-25.4932								0.532787	0.486486	0.494624	0.346457	0.410526	0.261905	0.133333
chrM	1281	1281	4.49089e-05	0.00186319	-24.6035								0.475	0.432624	0.382716	0.387597	0.25974	0.2	0.142857
chrM	1305	1305	8.71883e-06	0.000682218	-27.3584								0.515873	0.482517	0.438202	0.458015	0.413793	0.205128	0.2
chrM	1308	1308	0.0190644	0.109446	-15.0303								0.513514	0.455224	0.447059	0.44	0.435897	0.275	0.37037
chrM	1348	1348	0.000763585	0.0150062	-22.5059								0.535354	0.520325	0.381579	0.439024	0.408451	0.27027	0.217391
chrM	1366	1366	0.0091138	0.0721211	-20.9771								0.430769	0.4	0.5	0.453704	0.402985	0	0.473684
chrM	1367	1367	0.00222556	0.0302185	-25.2867								0.596774	0.534247	0.338983	0.45679	0.433962	0.269231	0.153846
chrM	1394	1394	1.35616e-05	0.000920697	-44.3276								0.607843	0.553571	0.431818	0.515625	0.35	0	0.2
chrM	1550	1550	0.00889418	0.0718061	-22.4172								0.65625	0.602273	0.584906	0.543478	0.526316	0.285714	0.416667
chrM	1589	1589	0.0205998	0.114377	-13.2631								0.673203	0.581818	0.559322	0.614286	0.573643	0.285714	0.568966
chrM	1599	1599	0.00178989	0.0263398	-13.9969								0.67148	0.572848	0.586957	0.594697	0.582915	0.301587	0.605263
chrM	1642	1642	0.0293763	0.135915	-11.5287								0.669643	0.566265	0.606838	0.620513	0.632812	0.318182	0.648148
chrM	1645	1645	0.0352586	0.149182	-11.2109								0.720812	0.6	0.610619	0.654054	0.644628	0.318182	0.72549
chrM	1707	1707	7.91476e-06	0.000656738	-29.4308								0.539474	0.470588	0.435897	0.338983	0.269231	0	0.588235
chrM	1764	1764	0.00309108	0.037656	-18.1616								0.419048	0.386555	0.479167	0.435185	0.42029	0	0.34
chrM	1837	1837	0.012993	0.0878099	-13.5432								0.635659	0.540741	0.661765	0.557692	0.581081	0.21875	0.56338
chrM	1847	1847	0.00330767	0.0388997	-16.805								0.589744	0.466216	0.56962	0.5	0.482353	0.369231	0.32
chrM	1849	1849	0.0223825	0.117947	-12.7295								0.589744	0.441558	0.582278	0.483607	0.477273	0.363636	0.433333
chrM	1850	1850	0.0183264	0.107709	-11.9062								0.677165	0.610687	0.712121	0.587156	0.666667	0.47619	0.544304
chrM	1858	1858	0.0190404	0.109446	-12.8287								0.564516	0.471698	0.566265	0.4375	0.488889	0.363636	0.393939
chrM	1859	1859	0.0408779	0.158171	-10.544								0.723214	0.604651	0.741379	0.585859	0.721311	0.477273	0.591549
chrM	1862	1862	0.023468	0.121576	-12.4457								0.548387	0.462963	0.554217	0.472868	0.505618	0.369231	0.393939
chrM	1930	1930	0.0378634	0.152955	-11.2622								0.643478	0.584337	0.611111	0.678571	0.642857	0.431034	0.613636
chrM	2183	2183	0.0147065	0.0938685	-14.8817								0.416667	0.486726	0.358025	0.438596	0.561644	0.259259	0.333333
chrM	2332	2332	0.00108341	0.0186459	-21.0526								0.636364	0.568807	0.631579	0.564356	0.637681	0.346939	0.5
chrM	2362	2362	0.00377955	0.0412047	-17.2301								0.657143	0.531915	0.581197	0.496124	0.555556	0.339286	0.52
chrM	2416	2416	0.0411468	0.158801	-17.2425								0.522727	0.46988	0.513514	0.576923	0.552632	0.333333	0.352941
chrM	2422	2422	0.00193836	0.0271401	-24.1956								0.565217	0.545455	0.595238	0.611111	0.608696	0.32	0.347826
chrM	3030	3030	0.000383259	0.00877553	-16.3574								0.591837	0.522581	0.473684	0.453237	0.52381	0.303797	0.405797
chrM	3034	3034	0.00376229	0.0412047	-13.2211								0.635714	0.522876	0.452632	0.453237	0.513761	0.378049	0.402778
chrM	3036	3036	0.000587915	0.0120333	-15.6966								0.625899	0.519231	0.515789	0.465649	0.542056	0.302632	0.448718
chrM	3048	3048	0.00655745	0.0584071	-12.6423								0.650407	0.519481	0.515464	0.415254	0.533981	0.333333	0.466667
chrM	3061	3061	0.0151314	0.0961698	-11.9683								0.733333	0.538462	0.568182	0.441441	0.565789	0.426471	0.455882
chrM	3071	3071	0.00360413	0.041092	-14.3661								0.736264	0.530769	0.539326	0.432432	0.553846	0.33871	0.465753
chrM	3163	3163	0.00943826	0.0734206	-18.0235								0.560976	0.462121	0.303571	0.5	0.507246	0.354839	0.230769
chrM	3285	3285	0.00521369	0.0508957	20.8059								0.875	0.655172	0.661538	0.671429	0.740741	1	0.882353
chrM	3315	3315	0.0154589	0.0974222	-23.3802								0.541667	0.430233	0.272727	0.509804	0.521739	0.25	0.166667
chrM	3320	3320	0.0222833	0.117947	-21.9354								0.583333	0.428571	0.347826	0.509434	0.421053	0.25	0.230769
chrM	3396	3396	0.00565752	0.0534838	-24.925								0.586957	0.413793	0.142857	0.53125	0.268293	0	0.466667
chrM	3403	3403	0.0296437	0.136308	-15.8594								0.564516	0.393939	0.142857	0.54902	0.267857	0.21875	0.428571
chrM	3430	3430	0.000107007	0.00319647	-29.1085								0.530612	0.4	0.125	0.526316	0.272727	0	0.35
chrM	3715	3715	0.00529796	0.0513825	-19.2019								0.515625	0.5	0.439024	0.439394	0.444444	0.138889	0.481481
chrM	3745	3745	0.0169191	0.103143	-16.14								0.602564	0.604396	0.553191	0.540541	0.571429	0.35	0.518519
chrM	4220	4220	0.0375661	0.152882	20.0493								0.790323	0.567164	0.666667	0.804878	0.793103	0.9	0.9
chrM	4403	4403	0.0184614	0.107709	-20.4633								0.8	0.565657	0.642857	0.630137	0.724138	0.4	0.454545
chrM	4410	4410	0.0342767	0.147078	-18.4426								0.723404	0.565657	0.595238	0.630137	0.774194	0.4	0.454545
chrM	4414	4414	0.0199409	0.112371	-20.2183								0.795455	0.564356	0.642857	0.630137	0.774194	0.4	0.454545
chrM	4736	4736	0.0107332	0.0781993	-10.2256								0.612179	0.529605	0.512658	0.571429	0.520737	0.5	0.41573
chrM	4748	4748	0.00777048	0.0644766	-10.7186								0.645833	0.541833	0.535211	0.590643	0.525822	0.543689	0.39759
chrM	4788	4788	0.0309248	0.138704	-8.79671								0.630996	0.555556	0.486911	0.565657	0.492647	0.5	0.433333
chrM	4794	4794	0.019606	0.11092	-9.71995								0.612	0.57551	0.511494	0.579235	0.5	0.495726	0.436364
chrM	4949	4949	0.0143245	0.093515	-11.994								0.551181	0.513228	0.509434	0.527273	0.294118	0.3	0.5
chrM	4962	4962	0.00714189	0.060954	-11.6961								0.568	0.507143	0.516129	0.5	0.398551	0.355556	0.457143
chrM	5144	5144	0.0191988	0.109446	-14.7051								0.486486	0.526786	0.510791	0.388889	0.39	0.230769	0.409091
chrM	5191	5191	0.0101156	0.0763053	-16.2351								0.465909	0.414894	0.391304	0.387387	0.349515	0.129032	0.363636
chrM	5581	5581	0.00150461	0.0229311	-29.1402								0.554054	0.45	0.450704	0.389831	0.402985	0.125	0.230769
chrM	5586	5586	0.00385338	0.0417052	-23.9481								0.6	0.329412	0.344828	0.38806	0.450704	0.222222	0.117647
chrM	5805	5805	0.00504576	0.0502415	-14.2395								0.602273	0.465347	0.439024	0.453659	0.481481	0.125	0.450704
chrM	5841	5841	0.0143868	0.093515	-13.5788								0.45679	0.470046	0.202532	0.413043	0.447368	0.204545	0.348837
chrM	5848	5848	0.0462183	0.171141	-11.2687								0.445783	0.493274	0.25974	0.4	0.444444	0.346154	0.264706
chrM	5876	5876	0.0454219	0.170224	-9.81688								0.491667	0.483721	0.454545	0.366412	0.485714	0.384615	0.304348
chrM	5900	5900	0.0472883	0.17309	10.9091								0.888889	0.878049	0.939394	0.869565	0.896552	1	1
chrM	5901	5901	0.0237014	0.121576	-12.3834								0.55102	0.486631	0.472727	0.349515	0.368421	0.405797	0.2
chrM	5939	5939	0.0219394	0.117644	-11.5598								0.644444	0.506912	0.543478	0.537975	0.462366	0.493151	0.340909
chrM	6195	6195	0.0218655	0.117644	-16.7643								0.494737	0.354839	0.352941	0.39759	0.340909	0.115385	0.380952
chrM	6225	6225	0.000373662	0.0087202	-29.4218								0.635294	0.504587	0.581395	0.45614	0.509804	0.222222	0.307692
chrM	6237	6237	0.00430041	0.0433985	-21.1769								0.534884	0.40367	0.384615	0.484848	0.382979	0.266667	0.210526
chrM	6238	6238	0.0493438	0.176735	-16.9468								0.538462	0.405405	0.309091	0.344828	0.378378	0.15	0.357143
chrM	6259	6259	0.0366127	0.151214	-16.3612								0.5	0.387387	0.358974	0.380282	0.388889	0.15	0.333333
chrM	6262	6262	0.0103916	0.0769899	-19.6805								0.493827	0.416667	0.411765	0.4	0.363636	0.111111	0.32
chrM	6271	6271	0.0236192	0.121576	-12.5999								0.412698	0.362637	0.367188	0.349515	0.363636	0.130435	0.4
chrM	6279	6279	0.00103202	0.0185711	-18.9859								0.418182	0.409639	0.372881	0.355556	0.303571	0.119048	0.3125
chrM	6309	6309	0.0129549	0.0878099	-14.343								0.426966	0.325203	0.359551	0.212121	0.309091	0.125	0.28125
chrM	6345	6345	0.01795	0.107239	-18.6179								0.3125	0.358025	0.454545	0.397436	0.423077	0.2	0.2
chrM	6346	6346	0.0254482	0.12712	-14.1669								0.505495	0.327273	0.455556	0.363636	0.2	0.125	0.4
chrM	6382	6382	0.0122218	0.0857003	-15.7806								0.525	0.412214	0.466667	0.43956	0.2	0.266667	0.317073
chrM	6384	6384	0.000257971	0.00688034	-22.3018								0.493151	0.256637	0.48	0.397727	0.133333	0	0.268293
chrM	6400	6400	0.00149668	0.0229311	-15.8463								0.52381	0.507463	0.534483	0.541935	0.494737	0.338983	0.393443
chrM	6411	6411	0.0215565	0.117318	-13.1028								0.535354	0.43125	0.464789	0.389381	0.404255	0.204545	0.431818
chrM	6412	6412	1.83561e-05	0.00109665	-22.9928								0.495146	0.42623	0.420561	0.459459	0.428571	0	0.4
chrM	6438	6438	0.0102036	0.0765819	-13.0788								0.423077	0.410256	0.202532	0.448	0.433628	0.205882	0.351351
chrM	6537	6537	0.00179881	0.0263398	-26.4409								0.411765	0.413793	0.205882	0.477273	0.357143	0	0.4
chrM	7036	7036	0.0155383	0.0975111	18.9962								0.790123	0.56701	0.604167	0.539474	0.725806	0.869565	0.733333
chrM	7037	7037	0.00394682	0.0420114	-19.1524								0.697248	0.580189	0.547619	0.527273	0.461538	0.264706	0.551724
chrM	7061	7061	0.00202893	0.0278015	25.1055								0.714286	0.535354	0.5625	0.5	0.596491	0.869565	0.769231
chrM	7062	7062	0.046499	0.171481	-14.1868								0.690476	0.5625	0.552941	0.53125	0.409091	0.366667	0.52
chrM	7078	7078	0.00901243	0.0721211	-19.7034								0.678161	0.550265	0.551724	0.541284	0.430769	0.227273	0.5
chrM	7090	7090	0.00131434	0.0213377	-25.4766								0.717647	0.580838	0.590909	0.557692	0.44898	0.111111	0.52
chrM	7177	7177	0.0222542	0.117947	-13.8239								0.699115	0.527397	0.618421	0.608333	0.702381	0.404255	0.5625
chrM	7207	7207	0.0121801	0.0857003	-11.7082								0.598425	0.47619	0.485149	0.504	0.518248	0.413793	0.368421
chrM	7228	7228	0.0209394	0.115405	-9.11749								0.635294	0.513158	0.506173	0.53	0.554878	0.42623	0.486842
chrM	7409	7409	0.000272781	0.00714771	-16.9649								0.6	0.510417	0.571429	0.496774	0.533333	0.375	0.372093
chrM	7682	7682	0.0330031	0.144494	-18.9076								0.5	0.405797	0.479452	0.44	0.390244	0.291667	0.2
chrM	7737	7737	0.000158999	0.00456686	-25.0372								0.507463	0.454545	0.447619	0.46729	0.486842	0.129032	0.321429
chrM	7740	7740	7.37967e-05	0.00256328	-26.4922								0.527132	0.47541	0.452632	0.473684	0.486486	0.129032	0.321429
chrM	7760	7760	0.000525019	0.0110445	-17.9341								0.549451	0.505747	0.464455	0.497696	0.531532	0.303571	0.347826
chrM	7856	7856	9.30306e-05	0.00295634	-25.9207								0.358025	0.479798	0.410256	0.466667	0.431818	0	0.263158
chrM	7863	7863	6.83148e-06	0.000600196	-30.224								0.382716	0.479769	0.451389	0.463235	0.479167	0	0.222222
chrM	7889	7889	4.3352e-07	8.09368e-05	-33.8477								0.258621	0.461988	0.415385	0.448819	0.459459	0	0.129032
chrM	7913	7913	2.55629e-06	0.000318168	-31.5331								0.3	0.396104	0.418033	0.438017	0.321429	0	0.133333
chrM	7955	7955	2.55049e-05	0.00127746	-31.5033								0.516667	0.373626	0.363636	0.42	0.430769	0	0.222222
chrM	7977	7977	0.00181669	0.0263433	-25.2231								0.56	0.358209	0.4	0.430769	0.357143	0.130435	0.25
chrM	8001	8001	0.00701759	0.0605931	-22.0933								0.537037	0.359551	0.396552	0.333333	0.40625	0.117647	0.222222
chrM	8023	8023	0.000786473	0.0150597	-29.8801								0.648148	0.44086	0.480769	0.44086	0.44	0.142857	0.222222
chrM	8374	8374	2.0087e-05	0.0011539	-25.208								0.410959	0.393617	0.445255	0.368794	0.368056	0.119048	0.208333
chrM	9115	9115	0.00196249	0.0271401	-15.903								0.563758	0.556604	0.502924	0.468085	0.517007	0.307692	0.454545
chrM	9161	9161	8.66821e-05	0.00291902	-19.4765								0.54902	0.506073	0.508876	0.486772	0.517857	0.262295	0.377358
chrM	9176	9176	4.57604e-06	0.000427167	-27.3713								0.559441	0.475728	0.485294	0.459459	0.463235	0.117647	0.307692
chrM	9187	9187	0.00141401	0.0223781	-17.9915								0.558824	0.482927	0.472868	0.452055	0.473282	0.272727	0.348837
chrM	9209	9209	2.97537e-06	0.000341842	-28.1101								0.545455	0.507692	0.513761	0.485714	0.496	0.138889	0.315789
chrM	9247	9247	0.000588139	0.0120333	-24.1538								0.56962	0.496403	0.446154	0.47	0.492754	0.142857	0.323529
chrM	9471	9471	0.000436335	0.00958382	-23.8995								0.611111	0.461538	0.516779	0.536424	0.469136	0.125	0.393939
chrM	9487	9487	2.82261e-05	0.00135876	-28.4711								0.609375	0.474654	0.510791	0.503597	0.45	0.12	0.322581
chrM	9509	9509	0.00143836	0.0223781	-21.7052								0.613208	0.495327	0.522388	0.515385	0.447368	0.130435	0.428571
chrM	9637	9637	0.00110604	0.0186459	-20.7982								0.384615	0.380435	0.37069	0	0.42029	0.125	0.115385
chrM	9691	9691	5.97845e-11	4.46463e-08	-43.4568								0.479167	0.456954	0.390909	0.427083	0.433962	0	0
chrM	10200	10200	0.0297121	0.136308	-18.8095								0.928571	0.806452	0.815789	0.689655	0.666667	0.5	0.833333
chrM	10201	10201	0.00396606	0.0420114	-22.3048								0.779661	0.505495	0.6125	0.642857	0.608696	0.53125	0.125
chrM	10449	10449	5.34797e-07	8.87511e-05	-29.1193								0.50495	0.44382	0.421053	0.433962	0.418182	0	0.324324
chrM	10467	10467	0.00030901	0.00769217	-20.9042								0.446602	0.426136	0.38806	0.433962	0.348837	0.121951	0.324324
chrM	10470	10470	0.000278613	0.00717464	-21.0623								0.435644	0.417143	0.424658	0.443396	0.309524	0.121951	0.324324
chrM	10473	10473	6.99576e-05	0.00254077	-23.4886								0.480392	0.416185	0.380282	0.423077	0.205128	0	0.388889
chrM	10494	10494	0.0234734	0.121576	-14.2959								0.488636	0.398649	0.365079	0.391753	0.380952	0.216216	0.333333
chrM	10710	10710	0.0013486	0.0216585	-26.8271								0.478261	0.317073	0.130435	0.304348	0.214286	0.1	0
chrM	10731	10731	4.6644e-05	0.00188287	-29.7529								0.561644	0.447619	0.402778	0.467213	0.333333	0.125	0.217391
chrM	10753	10753	0.00337583	0.0390857	-13.0053								0.518519	0.450262	0.384058	0.446429	0.206349	0.322581	0.32
chrM	11020	11020	0.0239349	0.121594	-15.7945								0.321429	0.356322	0.416667	0.450704	0.210526	0	0.419355
chrM	11264	11264	0.01006	0.0762708	-20.1664								0.484375	0.388889	0.405797	0.494505	0.54902	0.214286	0.285714
chrM	11463	11463	0.0216793	0.117318	-15.6493								0.628571	0.536585	0.450704	0.527473	0.622642	0.317073	0.52381
chrM	11628	11628	1.50779e-05	0.000944946	-29.7753								0.324324	0.266667	0.142857	0.366667	0.15	0	0
chrM	11635	11635	0.000184188	0.00509442	-25.4777								0.3125	0.2	0	0.344828	0.142857	0	0
chrM	12034	12034	0.0141736	0.093515	-19.1197								0.44	0.117647	0.321429	0.222222	0.111111	0	0.2
chrM	12152	12152	0.0365096	0.151214	-12.5415								0.571429	0.326087	0.318182	0.259259	0.309091	0	0.463415
chrM	12274	12274	0.018731	0.108857	-18.6821								0.588235	0.595506	0.522727	0.45283	0.588235	0.391304	0.333333
chrM	12548	12548	3.58705e-06	0.000382681	-22.4878								0.537736	0.421384	0.508333	0.475309	0.467742	0.209677	0.3
chrM	12595	12595	0.0355033	0.149793	8.34366								0.887755	0.826531	0.844156	0.925	0.933333	0.944444	0.964286
chrM	12750	12750	0.00310108	0.037656	14.3939								0.85	0.761194	0.909091	0.835616	0.878049	1	0.958333
chrM	13377	13377	0.0104641	0.0769899	15.8333								0.469136	0.366667	0.324324	0.26087	0.386667	0.564103	0.333333
chrM	13423	13423	0.000666223	0.0132674	-23.3364								0.385714	0.485075	0.395349	0.378049	0.212766	0	0.357143
chrM	13521	13521	9.86336e-06	0.000701508	-32.9308								0.56	0.469565	0.48	0.438596	0.410256	0	0.333333
chrM	14025	14025	0.0176204	0.106119	-10.6228								0.511765	0.467647	0.475	0.47619	0.522727	0.333333	0.431034
chrM	14079	14079	0.00939386	0.0734206	-13.4284								0.510204	0.483755	0.530769	0.470588	0.495652	0.303571	0.42
chrM	14219	14219	0.00301189	0.0374874	16.4556								0.938776	0.702703	0.811321	0.830769	0.888889	0.9375	1
chrM	14263	14263	0.00253595	0.0329617	-14.7926								0.4375	0.368056	0.397849	0.445255	0.258621	0.362319	0.122449
chrM	14500	14500	0.00192519	0.0271401	-13.6694								0.505618	0.487437	0.467105	0.502304	0.451327	0.207547	0.434343
chrM	14515	14515	8.79471e-05	0.00291902	-18.379								0.546099	0.479769	0.503937	0.545455	0.301075	0.132075	0.458824
chrM	14568	14568	0.00409949	0.0422269	-14.3219								0.538462	0.470588	0.508475	0.521739	0.333333	0.309091	0.405797
chrM	14577	14577	0.00912635	0.0721211	-13.1416								0.55102	0.478571	0.513274	0.491071	0.307692	0.339286	0.402985
chrM	14586	14586	0.00405724	0.0421102	-15.4656								0.521739	0.483333	0.534884	0.557895	0.267857	0.311111	0.40625
chrM	14635	14635	0.000782368	0.0150597	-25.4196								0.4	0.375	0.5	0.472222	0	0.15	0.206897
chrM	14642	14642	0.000305042	0.00769217	-28.0488								0.458333	0.366667	0.425532	0.393939	0	0.133333	0.115385
chrM	14664	14664	0.0264668	0.128962	-14.3424								0.137931	0.126582	0.3125	0.315789	0	0	0.111111
chrM	14725	14725	0.000933537	0.0172137	-21.3457								0.447368	0.29661	0.209302	0.33871	0.214286	0.115385	0.12
chrM	14749	14749	0.0095927	0.0742353	-20.5882								0.431818	0.349515	0.222222	0.363636	0.222222	0.142857	0.142857
chrM	14931	14931	0.0236753	0.121576	-15.1018								0.531915	0.536	0.589744	0.532258	0.425532	0.272727	0.514286
chrM	14965	14965	9.20532e-05	0.00295634	-28.7217								0.538462	0.542373	0.571429	0.458333	0.520833	0.12	0.37037
chrM	14979	14979	6.31821e-05	0.00239026	-37.5921								0.880952	0.827586	0.636364	0.764706	0.758621	0	0.8125
chrM	14980	14980	0.00286316	0.0359356	-23.4385								0.538462	0.553398	0.564706	0.454545	0.513514	0.142857	0.44
chrM	14991	14991	1.87155e-07	6.98827e-05	-21.0204								0.533333	0.489583	0.556338	0.464968	0.463768	0.208333	0.393617
chrM	15008	15008	1.48292e-06	0.000221486	-20.5053								0.517647	0.477987	0.521739	0.484277	0.455224	0.261364	0.329268
chrM	15021	15021	0.00253504	0.0329617	-13.0572								0.487805	0.44898	0.5	0.449664	0.371901	0.392157	0.257576
chrM	15165	15165	0.00262095	0.0333481	-16.6747								0.672646	0.628378	0.604396	0.672897	0.575472	0.269231	0.569231
chrM	15268	15268	0.0120563	0.0853413	-18.3689								1	0.810811	0.9375	0.869565	0.9	0.533333	0.882353
chrM	15700	15700	0.0343673	0.147078	-19.1414								0.545455	0.433962	0.612903	0.384615	0.472222	0.230769	0.347826
chrM	15878	15878	0.000387784	0.00877553	-34.4042								0.697674	0.526316	0.463415	0.431034	0.5	0.230769	0.133333
chrM	15911	15911	0.00118625	0.0196861	-29.2138								0.657895	0.450704	0.404762	0.457143	0.416667	0.222222	0.142857
chrM	15917	15917	0.00570928	0.0534838	-24.7984								0.589744	0.433333	0.413793	0.344828	0.424242	0.222222	0.142857
