# Supplementary material for: Developmental Dioxin Exposure Alters the Methylome of Adult Male Zebrafish Gonads
Source: Front Genet. 2019 Jan 11;9:719. doi: 10.3389/fgene.2018.00719 (PMC6336703; doi:10.3389/fgene.2018.00719)
Supplement: Table S4 — Diseases and biological functions results from Ingenuity Pathway Analysis (IPA) of genes with significant changes in DNA methylation between control and TCDD-exposed groups. [file Table_4.xlsx]

## Sheet: Sheet1
Categories	Diseases or Functions Annotation	p-Value	Predicted Activation State	Activation z-score	Molecules	# Molecules
Gastrointestinal Disease, Hepatic System Disease, Organismal Injury and Abnormalities	Abnormal function of hepatobiliary system	0.0143			NR1H3	1
Behavior	Abnormal initiation of locomotion	1.06e-05			ATP1A1,CHRNA4,FMR1,MC4R	4
Cell Morphology, Embryonic Development, Nervous System Development and Function, Neurological Disease, Ophthalmic Disease, Organ Development, Organ Morphology, Organismal Development, Organismal Injury and Abnormalities, Tissue Development, Tissue Morphology, Visual System Development and Function	Abnormal morphology of amacrine cells	0.0261			SEMA5A	1
Developmental Disorder, Embryonic Development, Organismal Development, Tissue Morphology	Abnormal morphology of central canal	0.012			NR1H3	1
Nervous System Development and Function, Neurological Disease, Organ Morphology, Organismal Development, Organismal Injury and Abnormalities	Abnormal morphology of cerebral aqueduct	0.0214			NR1H3	1
Organ Morphology, Organismal Injury and Abnormalities, Reproductive System Development and Function, Reproductive System Disease	Abnormal morphology of chorionic plate	0.0143			ELAVL1	1
Organ Morphology, Organismal Development, Organismal Injury and Abnormalities, Reproductive System Development and Function, Reproductive System Disease	Abnormal morphology of decidua basalis	0.0378			ELAVL1	1
Developmental Disorder, Embryonic Development, Organismal Development, Tissue Morphology	Abnormal morphology of definitive endoderm	0.0024			DYNC2LI1	1
Cell Morphology, Nervous System Development and Function, Neurological Disease, Tissue Morphology	Abnormal morphology of dendrites	0.0126			FMR1,SEMA5A	2
Cardiovascular Disease, Cardiovascular System Development and Function, Organ Morphology, Organismal Development, Organismal Injury and Abnormalities	Abnormal morphology of endocardium	0.0401			FLRT2	1
Endocrine System Disorders, Organ Morphology, Organismal Development, Organismal Injury and Abnormalities, Reproductive System Development and Function, Reproductive System Disease	Abnormal morphology of enlarged ovary	0.0143			NR1H3	1
Endocrine System Disorders, Organ Morphology, Organismal Injury and Abnormalities, Reproductive System Development and Function, Reproductive System Disease	Abnormal morphology of enlarged testis	0.0261			FMR1	1
Nervous System Development and Function, Neurological Disease	Abnormal morphology of ependyma	0.0261			NR1H3	1
Cardiovascular Disease, Cardiovascular System Development and Function, Connective Tissue Development and Function, Connective Tissue Disorders, Organ Morphology, Organismal Development, Organismal Injury and Abnormalities, Tissue Morphology	Abnormal morphology of epicardium	0.0285			FLRT2	1
Embryonic Development, Nervous System Development and Function, Ophthalmic Disease, Organ Development, Organ Morphology, Organismal Development, Organismal Injury and Abnormalities, Tissue Development, Visual System Development and Function	Abnormal morphology of eye	0.00959			FMR1,POU4F2,SEMA5A,SNAI3	4
Embryonic Development, Nervous System Development and Function, Neurological Disease, Ophthalmic Disease, Organ Development, Organ Morphology, Organismal Development, Organismal Injury and Abnormalities, Tissue Development, Visual System Development and Function	Abnormal morphology of ganglion cell layer	0.00357			POU4F2,SEMA5A	2
Developmental Disorder, Embryonic Development, Organismal Development, Tissue Morphology	Abnormal morphology of head mesenchyme	0.0285			DYNC2LI1	1
Embryonic Development, Nervous System Development and Function, Ophthalmic Disease, Organ Development, Organ Morphology, Organismal Development, Organismal Injury and Abnormalities, Tissue Development, Visual System Development and Function	Abnormal morphology of inner nuclear layer	0.00252			POU4F2,SEMA5A	2
Embryonic Development, Nervous System Development and Function, Ophthalmic Disease, Organ Development, Organ Morphology, Organismal Development, Organismal Injury and Abnormalities, Tissue Development, Visual System Development and Function	Abnormal morphology of inner plexiform layer	0.0261			SEMA5A	1
Organ Morphology, Organismal Injury and Abnormalities, Reproductive System Development and Function, Reproductive System Disease	Abnormal morphology of internal genitalia	0.0267			ELAVL1,FMR1,FZD1,NR1H3	4
Endocrine System Development and Function, Endocrine System Disorders, Nervous System Development and Function, Neurological Disease, Organ Development, Organ Morphology, Organismal Development, Organismal Injury and Abnormalities	Abnormal morphology of median eminence	0.0048			NR1H3	1
Nervous System Development and Function, Neurological Disease, Organ Morphology, Organismal Development, Organismal Injury and Abnormalities	Abnormal morphology of mesencephalon	0.00595			NR1H3,POU4F2	2
Cell Morphology, Nervous System Development and Function, Neurological Disease, Tissue Morphology	Abnormal morphology of mossy fibers	0.0378			FMR1	1
Cell Morphology, Organ Morphology, Organismal Injury and Abnormalities, Renal and Urological Disease, Renal and Urological System Development and Function	Abnormal morphology of motile primary cilium	0.0048			DYNC2LI1	1
Organ Morphology, Organismal Development, Organismal Injury and Abnormalities, Reproductive System Development and Function, Reproductive System Disease	Abnormal morphology of myometrium	0.0238			NR1H3	1
Cell Morphology, Nervous System Development and Function, Neurological Disease, Tissue Morphology	Abnormal morphology of neurites	0.0107			FMR1,PAK5,SEMA5A	3
Endocrine System Disorders, Organ Morphology, Organismal Development, Organismal Injury and Abnormalities, Reproductive System Development and Function, Reproductive System Disease	Abnormal morphology of ovarian follicle	0.0223			FZD1,NR1H3	2
Embryonic Development, Nervous System Development and Function, Ophthalmic Disease, Organ Development, Organ Morphology, Organismal Development, Organismal Injury and Abnormalities, Tissue Development, Visual System Development and Function	Abnormal morphology of retina	0.0172			FMR1,POU4F2,SEMA5A	3
Cell Morphology, Embryonic Development, Nervous System Development and Function, Neurological Disease, Ophthalmic Disease, Organ Development, Organ Morphology, Organismal Development, Organismal Injury and Abnormalities, Tissue Development, Tissue Morphology, Visual System Development and Function	Abnormal morphology of retinal ganglion cells	0.047			SEMA5A	1
Cell Morphology, Embryonic Development, Nervous System Development and Function, Ophthalmic Disease, Organ Development, Organ Morphology, Organismal Development, Organismal Injury and Abnormalities, Tissue Development, Tissue Morphology, Visual System Development and Function	Abnormal morphology of rod outer segments	0.0424			FMR1	1
Cell Morphology, Organ Morphology, Organismal Injury and Abnormalities, Reproductive System Development and Function, Reproductive System Disease	Abnormal morphology of spongiotrophoblasts	0.0167			ELAVL1	1
Nervous System Development and Function, Neurological Disease, Organ Morphology, Organismal Development, Organismal Injury and Abnormalities	Abnormal morphology of superior colliculus	0.0214			POU4F2	1
Embryonic Development, Nervous System Development and Function, Neurological Disease, Ophthalmic Disease, Organ Development, Organ Morphology, Organismal Development, Organismal Injury and Abnormalities, Tissue Development, Visual System Development and Function	Abnormal morphology of thin ganglion cell layer	0.00957			POU4F2	1
Embryonic Development, Nervous System Development and Function, Ophthalmic Disease, Organ Development, Organ Morphology, Organismal Development, Organismal Injury and Abnormalities, Tissue Development, Visual System Development and Function	Abnormal morphology of thin inner nuclear layer	0.0214			POU4F2	1
Organ Morphology, Organismal Development, Organismal Injury and Abnormalities, Reproductive System Development and Function, Reproductive System Disease	Abnormal morphology of uterine gland	0.0401			FZD1	1
Organ Morphology, Organismal Development, Organismal Injury and Abnormalities, Reproductive System Development and Function, Reproductive System Disease	Abnormal morphology of uterus	0.00146			ELAVL1,FZD1,NR1H3	3
Neurological Disease	Abnormal response by axons	0.0214			FMR1	1
Neurological Disease, Ophthalmic Disease, Organismal Injury and Abnormalities	Abnormal visual pursuit	0.0024			POU4F2	1
Cardiovascular Disease, Organismal Injury and Abnormalities	Accumulation of foam cells	0.012			NR1H3	1
Behavior, Nervous System Development and Function	Acoustic startle response	0.0238			FMR1	1
Cell-To-Cell Signaling and Interaction	Activation of carcinoma cell lines	0.0378			EIF3A	1
Cell-To-Cell Signaling and Interaction, Nervous System Development and Function	Activation of interneurons	0.012			CHRNA4	1
Lipid Metabolism, Small Molecule Biochemistry	Activation of sterol	0.00957			NR1H3	1
Behavior	Active avoidance response	0.0308			PAK5	1
Behavior	Addiction behavior	0.00151			ATP1A1,CHRNA4	2
Cell-To-Cell Signaling and Interaction	Adhesion of squamous cell carcinoma cell lines	0.0401			STOML2	1
Behavior	Aggressive behavior	0.0148			FMR1,PAK5	2
Behavior	Aggressive behavior toward mice	0.047			FMR1	1
Cancer, Endocrine System Disorders, Organismal Injury and Abnormalities	Aldosterone producing adrenocortical adenoma	0.0167			ATP1A1	1
Developmental Disorder, Hereditary Disorder, Metabolic Disease, Organismal Injury and Abnormalities	Alkaptonuria	0.0048			HPD	1
Nervous System Development and Function	Analgesia	0.0194			BAMBI,CHRNA4	2
Cell Death and Survival, Organismal Injury and Abnormalities	Apoptosis of bronchial epithelial cells	0.0191			CYSLTR1	1
Cell Death and Survival, Organismal Injury and Abnormalities, Renal and Urological Disease	Apoptosis of proximal tubule cells	0.0238			ATP1A1	1
Cell Morphology, Cellular Assembly and Organization, Nervous System Development and Function, Tissue Morphology	Area of presynaptic terminals	0.0048			NLGN3	1
Cell Morphology, Cellular Assembly and Organization, Cellular Development, Cellular Function and Maintenance, Cellular Growth and Proliferation, Embryonic Development, Nervous System Development and Function, Organismal Development, Tissue Development, Tissue Morphology	Area of synaptic spine	0.0024			NLGN3	1
Cell Cycle	Arrest in G2/M phase transition of pancreatic cancer cell lines	0.0024			ELAVL1	1
Cellular Assembly and Organization, Cellular Function and Maintenance	Assembly of stress granule	0.0143			STYXL1	1
Cardiovascular Disease, Organismal Injury and Abnormalities	Atherosclerosis of aortic arch	0.0191			NR1H3	1
Cardiovascular Disease, Organismal Injury and Abnormalities	Atherosclerosis of aortic root	0.0331			NR1H3	1
Cardiovascular Disease, Organismal Injury and Abnormalities	Atherosclerosis of thoracic aorta	0.00719			NR1H3	1
Hereditary Disorder, Nutritional Disease, Organismal Injury and Abnormalities	Autosomal dominant obesity	0.00719			MC4R	1
Developmental Disorder, Hereditary Disorder, Neurological Disease, Organismal Injury and Abnormalities	Bardet-Biedl syndrome type 17	0.0024			LZTFL1	1
Behavior	Behavior	0.0269		-0.744	ATP1A1,BAMBI,CHRNA4,FMR1,MAFG,MC4R,NLGN3,PAK5	8
Cellular Assembly and Organization	Binding of polysomes	0.0214			FMR1	1
Neurological Disease, Psychological Disorders	Bipolar disorder	0.0425			CHRNA4,EYA3,FNDC3B	3
Endocrine System Disorders, Organismal Injury and Abnormalities, Reproductive System Disease	Bleeding of ovary	0.0191			NR1H3	1
Cardiovascular System Development and Function, Cell Morphology, Embryonic Development	Branching morphogenesis of vasculature	0.0401			SEMA5A	1
Tissue Development	Branching of epithelial tissue	0.0435			ELAVL1,SEMA5A	2
Cancer	Calcium oscillation of tumor cell lines	0.0167			CYSLTR1	1
Cell-To-Cell Signaling and Interaction	Calcium response of nervous tissue cell lines	0.00719			MC4R	1
Infectious Diseases	Candidiasis	0.047			ATP1A1	1
Lipid Metabolism, Small Molecule Biochemistry, Vitamin and Mineral Metabolism	Catabolism of cholesterol	0.0308			NR1H3	1
Amino Acid Metabolism, Small Molecule Biochemistry	Catabolism of L-tyrosine	0.00719			HPD	1
Neurological Disease	Catalepsy	0.0354			CHRNA4	1
Cell Death and Survival	Cell death of male germ cells	0.0423			ELAVL1,NR1H3	2
Cell-To-Cell Signaling and Interaction, Cellular Assembly and Organization, Nervous System Development and Function	Cell-cell adhesion of neurons	0.0354			NLGN3	1
Nervous System Development and Function	Chemically-elicited antinociception	0.0493			CHRNA4	1
Cell-mediated Immune Response, Cellular Movement, Hematological System Development and Function, Immune Cell Trafficking, Inflammatory Response, Lymphoid Tissue Structure and Development	Chemotaxis of alpha-beta T lymphocytes	0.0048			CYSLTR1	1
Cell-mediated Immune Response, Cellular Movement, Hematological System Development and Function, Immune Cell Trafficking, Inflammatory Response, Lymphoid Tissue Structure and Development	Chemotaxis of gamma-delta T lymphocytes	0.00719			CYSLTR1	1
Inflammatory Disease, Respiratory Disease	Childhood asthma	0.00957			CYSLTR1	1
Psychological Disorders	Cigarette habituation susceptibility syndrome	0.0143			CHRNA4	1
Behavior, Nervous System Development and Function	Circadian rhythm	0.0292			FBXL3,NR1H3	2
Cellular Growth and Proliferation, Renal and Urological System Development and Function	Colony formation of kidney cell lines	0.0331			ELAVL1	1
Inflammatory Disease, Inflammatory Response, Organismal Injury and Abnormalities, Respiratory Disease	Community acquired pneumonia	0.0238			CHRNA4	1
Endocrine System Development and Function, Lipid Metabolism, Molecular Transport, Small Molecule Biochemistry	Concentration of androstenedione	0.0191			NR1H3	1
Behavior	Conditioned context aversion	0.0167			FMR1	1
Behavior	Conditioning	0.0039		-1.289	CHRNA4,FMR1,MC4R,NLGN3	4
Cell Cycle, Cell-To-Cell Signaling and Interaction, Cellular Growth and Proliferation	Contact growth inhibition of neuroblastoma cell lines	0.0048			WDR5	1
Behavior, Nervous System Development and Function	Contextual fear memory retrieval	0.012			FMR1	1
Organ Morphology, Reproductive System Development and Function	Contraction of uterus	0.0238			NR1H3	1
DNA Replication, Recombination, and Repair	Conversion of DNA	0.00719			DHX36	1
Behavior	Cued conditioning	0.0104			FMR1,NLGN3	2
Cell Death and Survival, Cellular Compromise, Neurological Disease, Tissue Morphology	Degeneration of neurons	0.0381			MAFG,NR1H3,POU4F2	3
Cell Cycle	Delay in G1/S phase transition of breast cancer cell lines	0.00719			ELAVL1	1
Cell Cycle	Delay in initiation of formation of secondary ingression site	0.0024			WDR5	1
Gastrointestinal Disease, Organismal Injury and Abnormalities	Delay in initiation of functional recovery of intestinal barrier	0.0024			ELAVL1	1
Developmental Disorder, Endocrine System Disorders, Nutritional Disease, Organismal Injury and Abnormalities, Reproductive System Disease	Delayed puberty	0.00957			MC4R	1
Tissue Morphology	Density of breast cancer cell lines	0.0024			POU4F2	1
Cell-To-Cell Signaling and Interaction, Cellular Assembly and Organization, Nervous System Development and Function, Tissue Morphology	Density of excitatory synapses	0.0238			FMR1	1
Cell-To-Cell Signaling and Interaction, Cellular Assembly and Organization, Nervous System Development and Function, Tissue Morphology	Density of GABAergic synapse	0.00719			FMR1	1
Nervous System Development and Function, Skeletal and Muscular System Development and Function	Density of vertebral column	0.0048			FMR1	1
Carbohydrate Metabolism, Molecular Transport	Depletion of glycogen	0.0238			NR1H3	1
Cell Morphology, Cellular Function and Maintenance	Depolarization of adrenocortical adenoma cells	0.0048			ATP1A1	1
Cellular Assembly and Organization, Cellular Compromise	Depolymerization of filaments	0.0174			SEMA5A,WDR5	2
Cellular Assembly and Organization, Cellular Function and Maintenance	Destabilization of actin cytoskeleton	0.0048			PAK5	1
Cellular Assembly and Organization, Cellular Compromise, Cellular Function and Maintenance	Destabilization of microtubules	0.0424			PAK5	1
Cellular Development, Cellular Growth and Proliferation, Embryonic Development, Organismal Development, Tissue Development	Development of endodermal cells	0.0167			FZD1	1
Digestive System Development and Function, Embryonic Development, Organismal Development	Development of hard palate	0.0143			FZD1	1
Embryonic Development, Organismal Development	Development of head	0.00915			DYNC2LI1,FMR1,FNDC3B,FZD1,LIN7A,NR1H3,POU4F2,SEMA5A,SNAI3	9
Embryonic Development, Organ Development, Organismal Development, Tissue Development	Development of sensory organ	0.0428			FMR1,LIN7A,POU4F2,SEMA5A,SNAI3	5
Embryonic Development, Organismal Development	Development of tail	0.0401			DYNC2LI1	1
Cell-To-Cell Signaling and Interaction, Cellular Assembly and Organization, Cellular Development, Cellular Function and Maintenance, Cellular Growth and Proliferation, Nervous System Development and Function, Tissue Development	Developmental process of synapse	0.0281			FLRT2,FMR1,NLGN3	3
Cellular Development, Connective Tissue Development and Function, Tissue Development	Differentiation of bone cells	0.0343		-0.784	CYSLTR1,FNDC3B,POU4F2,RIOX1	4
Cellular Development, Connective Tissue Development and Function, Skeletal and Muscular System Development and Function, Tissue Development	Differentiation of calvarial cells	0.0191			FNDC3B	1
Cell-mediated Immune Response, Cellular Development, Cellular Function and Maintenance, Cellular Growth and Proliferation, Embryonic Development, Hematological System Development and Function, Hematopoiesis, Lymphoid Tissue Structure and Development, Organ Development, Organismal Development, Tissue Development	Differentiation of CD8+ T lymphocyte	0.047			SNAI3	1
Cellular Development, Connective Tissue Development and Function, Embryonic Development, Hair and Skin Development and Function, Organ Development, Organismal Development, Tissue Development	Differentiation of dermal fibroblasts	0.00719			MAFG	1
Cancer, Cellular Development, Neurological Disease, Organismal Injury and Abnormalities, Tumor Morphology	Differentiation of glioma	0.0214			SEMA5A	1
Cellular Development, Renal and Urological System Development and Function	Differentiation of podocytes	0.0238			KLF15	1
Cellular Development	Differentiation of tooth cell lines	0.012			SPON1	1
Cellular Development, Respiratory System Development and Function, Tissue Development	Differentiation of type II pneumocytes	0.0167			FNDC3B	1
Cellular Compromise	Disappearance of actin stress fibers	0.00719			PAK5	1
Cell-To-Cell Signaling and Interaction, Cellular Compromise	Disappearance of focal adhesions	0.0048			PAK5	1
Organismal Injury and Abnormalities	Disorder of pigmentation	0.0469			BAMBI,HPD	2
Organismal Injury and Abnormalities, Reproductive System Disease	Disorder of pregnancy	0.0479			ATP1A1,ELAVL1,FNDC3B,KLF15,SEMA5A	5
Cancer, Dermatological Diseases and Conditions, Hereditary Disorder, Organismal Injury and Abnormalities	Disseminated superficial actinic type porokeratosis type 8	0.0024			SLC17A9	1
Cellular Assembly and Organization	Dissociation of ribosome	0.0024			EIF3A	1
Skeletal and Muscular System Development and Function	Dorsiflexion of tail	0.0024			CHRNA4	1
Cellular Compromise	Dysfunction of cells	0.00946			MAFG,SEMA5A	2
Cellular Compromise, Organismal Injury and Abnormalities	Dysfunction of keratinocytes	0.00719			MAFG	1
Cellular Compromise, Neurological Disease, Ophthalmic Disease, Organismal Injury and Abnormalities	Dysfunction of retinal ganglion cells	0.0048			SEMA5A	1
Neurological Disease, Skeletal and Muscular Disorders	Dystonia of forelimb	0.0024			CHRNA4	1
Inflammatory Disease, Organismal Injury and Abnormalities, Respiratory Disease	Early acute respiratory distress syndrome	0.0493			CHRNA4	1
Gastrointestinal Disease, Hepatic System Disease, Inflammatory Disease, Organismal Injury and Abnormalities	Early stage primary biliary cirrhosis	0.0167			NR1H3	1
Nutritional Disease	Early-onset morbid obesity	0.0285			MC4R	1
Cardiovascular Disease, Connective Tissue Disorders, Organismal Injury and Abnormalities	Edema of pericardial cavity	0.00748			DYNC2LI1,FLRT2	2
Lipid Metabolism, Molecular Transport, Small Molecule Biochemistry	Efflux of cholesterol	0.0353			ELAVL1,NR1H3	2
Cell-To-Cell Signaling and Interaction, Drug Metabolism, Molecular Transport, Small Molecule Biochemistry	Efflux of dopamine	0.0331			CHRNA4	1
Nervous System Development and Function	Electrophysiology of eye	0.0337			POU4F2,SEMA5A	2
Cell Morphology, Cellular Development, Cellular Growth and Proliferation, Embryonic Development, Organ Development, Organismal Development, Reproductive System Development and Function, Tissue Development	Elongation of spermatids	0.0143			ELAVL1	1
Behavior	Emotional behavior	0.0107		-1.895	CHRNA4,FMR1,MC4R,PAK5	4
Cellular Function and Maintenance	Endocytosis by hippocampal neurons	0.0167			FMR1	1
Cellular Compromise, Cellular Function and Maintenance	Endoplasmic reticulum stress response of neuroblastoma cell lines	0.0238			MC4R	1
Behavior	Endurance training	0.00719			KLF15	1
Cancer	Entrance of rhabdomyosarcoma cell lines	0.0308			RAB11B	1
Neurological Disease	Epileptogenesis	0.00719			FMR1	1
DNA Replication, Recombination, and Repair	Excision repair of luciferase reporter gene	0.0024			EIF3A	1
Inflammatory Disease, Respiratory Disease	Exercise induced asthma	0.00957			CYSLTR1	1
Behavior	Exploratory behavior	0.00212			CHRNA4,FMR1,PAK5	3
Lipid Metabolism, Molecular Transport, Small Molecule Biochemistry	Export of lipid	0.00531			ELAVL1,NR1H3,SEC13	3
Molecular Transport	Export of molecule	0.0112			CHRNA4,ELAVL1,NR1H3,SEC13	4
Gene Expression	Expression of mRNA	0.0056			ELAVL1,FMR1,HIPK3,MTIF2	4
Gene Expression	Expression of RNA	0.0113		1.117	BAMBI,DHX36,ELAVL1,FMR1,FZD1,HIPK3,KLF15,MAFG,MC4R,MTIF2,NR1H3,POU4F2,RIOX1,SNAI3,ZNF326	15
Cell Morphology, Cellular Assembly and Organization, Cellular Function and Maintenance, Nervous System Development and Function	Extension of axons	0.00345			NLGN3,POU4F2,SEMA5A	3
Cancer, Organismal Injury and Abnormalities	Extracranial solid tumor	0.0102			ATP1A1,BAMBI,CAPN7,CHRNA4,CYSLTR1,DHX36,DYNC2LI1,EIF3A,ELAVL1,EYA3,FAM19A4,FBXL3,FLRT2,FMR1,FNDC3B,FZD1,HIPK3,HPD,KLF15,LIN7A,LZTFL1,MAFG,MC4R,MRGBP,MTIF2,NDUFC2,NKAIN4,NLGN3,NR1H3,POU4F2,PRSS2,RAB11B,RAB3IP,SEC13,SEMA5A,SLC17A9,SLC43A2,SNAI3,SNX21,SPON1,STOML2,STYXL1,TCTEX1D1,TMX3,TPCN2,WDR5,WDR54,ZDHHC21,ZNF326	49
Cellular Movement, Protein Trafficking	Extravasation of protein	0.00957			CYSLTR1	1
Behavior	Eyeblink conditioning	0.0214			FMR1	1
Hereditary Disorder, Inflammatory Disease, Neurological Disease, Organismal Injury and Abnormalities, Skeletal and Muscular Disorders	Familial multiple sclerosis	0.0024			NR1H3	1
Organismal Injury and Abnormalities, Skeletal and Muscular Disorders	Fatigue of muscle	0.0378			KLF15	1
Reproductive System Development and Function	Fertility	0.0282		0.343	FZD1,MC4R,NLGN3,NR1H3	4
Cell-To-Cell Signaling and Interaction, Nervous System Development and Function	Firing of dopaminergic neurons	0.0214			CHRNA4	1
Cell-To-Cell Signaling and Interaction, Nervous System Development and Function	Firing of lutenizing hormone-releasing hormone neurons	0.0024			MC4R	1
Cell-To-Cell Signaling and Interaction, Nervous System Development and Function	Firing of neurons	0.0101			CHRNA4,MC4R	2
Lipid Metabolism, Molecular Transport, Small Molecule Biochemistry	Flux of lipid	0.00531			ELAVL1,KLF15,NR1H3	3
Connective Tissue Development and Function, Embryonic Development, Organ Development, Organismal Development, Skeletal and Muscular System Development and Function, Tissue Development	Formation of axis	0.00957			FZD1	1
Cellular Assembly and Organization	Formation of cytoplasmic matrix	0.00719			WDR5	1
Cellular Development, Cellular Growth and Proliferation	Formation of embryonic cancer cell lines	0.00719			FZD1	1
Cellular Assembly and Organization	Formation of granules	0.00268			FMR1,STYXL1	2
Cellular Assembly and Organization	Formation of GW body	0.0191			ELAVL1	1
Embryonic Development, Organismal Development, Tissue Development	Formation of membrane bone	0.00719			RIOX1	1
Cell Morphology, Cellular Assembly and Organization, Cellular Function and Maintenance, Embryonic Development, Organ Development, Organismal Development, Renal and Urological System Development and Function, Tissue Development	Formation of primary cilia	0.0401			DYNC2LI1	1
Developmental Disorder, Hereditary Disorder, Neurological Disease, Organismal Injury and Abnormalities	Fragile X syndrome with Prader-Willi-like phenotype	0.0024			FMR1	1
Developmental Disorder, Hereditary Disorder, Neurological Disease, Organismal Injury and Abnormalities	Fragile X-associated tremor ataxia syndrome	0.0024			FMR1	1
Hereditary Disorder, Metabolic Disease, Neurological Disease, Organismal Injury and Abnormalities	Friedreich ataxia	0.0261			CHRNA4	1
Neurological Disease, Organismal Injury and Abnormalities, Psychological Disorders	Frontal lobe dementia	0.0214			CHRNA4	1
Cellular Function and Maintenance, Tissue Development	Function of bone marrow cells	0.0447			NR1H3	1
Cellular Function and Maintenance, Tissue Development	Function of chondrocytes	0.0308			SPON1	1
Cellular Function and Maintenance, Nervous System Development and Function, Tissue Development	Function of neurons	0.039			FMR1,POU4F2	2
Organ Development, Reproductive System Development and Function	Function of ovary	0.0493			NR1H3	1
Cell-To-Cell Signaling and Interaction, Cellular Assembly and Organization, Cellular Function and Maintenance, Nervous System Development and Function, Tissue Development	Function of synapse	0.0401			FMR1	1
Cancer, Organismal Injury and Abnormalities, Reproductive System Disease	Genital tract cancer	0.0327			ATP1A1,BAMBI,CAPN7,CHRNA4,CYSLTR1,DHX36,EIF3A,ELAVL1,FLRT2,FMR1,FNDC3B,FZD1,HIPK3,HPD,MC4R,MRGBP,MTIF2,NDUFC2,NLGN3,POU4F2,SEMA5A,SLC17A9,SNX21,SPON1,STOML2,STYXL1,TCTEX1D1,TMX3,WDR5	29
Cancer, Organismal Injury and Abnormalities, Reproductive System Disease	Genital tumor	0.0422			ATP1A1,BAMBI,CAPN7,CHRNA4,CYSLTR1,DHX36,EIF3A,ELAVL1,FLRT2,FMR1,FNDC3B,FZD1,HIPK3,HPD,MC4R,MRGBP,MTIF2,NDUFC2,NLGN3,POU4F2,SEMA5A,SLC17A9,SNX21,SPON1,STOML2,STYXL1,TCTEX1D1,TMX3,WDR5	29
Cancer, Organismal Injury and Abnormalities, Reproductive System Disease	Gleason's grade 3 prostate cancer	0.0048			WDR5	1
Cancer, Organismal Injury and Abnormalities, Reproductive System Disease	Gleason's grade 4 prostate cancer	0.0048			WDR5	1
Cancer, Organismal Injury and Abnormalities, Reproductive System Disease	Gleason's grade 5 prostate cancer	0.0024			WDR5	1
Behavior	Grooming	0.000693			CHRNA4,FMR1,MC4R	3
Connective Tissue Development and Function, Skeletal and Muscular System Development and Function, Tissue Development	Growth of endochondral bone	0.0143			RIOX1	1
Embryonic Development, Organismal Development, Tissue Development	Growth of membrane bone	0.0024			RIOX1	1
Cellular Development, Cellular Growth and Proliferation, Nervous System Development and Function, Tissue Development	Growth of retinal axons	0.0024			SEMA5A	1
Cellular Movement, Nervous System Development and Function	Guidance of axons	0.00913			FLRT2,POU4F2,SEMA5A	3
Behavior	Habituation	0.047			FMR1	1
Developmental Disorder, Hereditary Disorder, Metabolic Disease, Organismal Injury and Abnormalities	Hawkinsinuria	0.0024			HPD	1
Behavior, Digestive System Development and Function	High-fat food preference	0.0024			MC4R	1
Behavior, Digestive System Development and Function	High-sucrose food preference	0.0024			MC4R	1
Infectious Diseases, Organismal Injury and Abnormalities, Renal and Urological Disease	HIV associated nephropathy	0.00719			KLF15	1
Amino Acid Metabolism, Small Molecule Biochemistry	Homeostasis of amino acids	0.00719			TPCN2	1
Lipid Metabolism, Small Molecule Biochemistry, Vitamin and Mineral Metabolism	Homeostasis of bile salt	0.0401			NR1H3	1
Cellular Function and Maintenance, Small Molecule Biochemistry	Homeostasis of H+	0.0214			MAFG	1
Cellular Function and Maintenance, Small Molecule Biochemistry	Homeostasis of inorganic cation	0.00427			ATP1A1,MAFG,STOML2,TPCN2	4
Cellular Function and Maintenance, Small Molecule Biochemistry	Homeostasis of K+	0.0238			ATP1A1	1
Cellular Function and Maintenance, Small Molecule Biochemistry	Homeostasis of metal ion	0.0263			ATP1A1,STOML2,TPCN2	3
Cellular Function and Maintenance, Small Molecule Biochemistry	Homeostasis of Na+	0.0424			ATP1A1	1
Post-Translational Modification, Protein Degradation, Protein Synthesis	Hydrolysis of protein fragment	0.0284			CAPN7,NR1H3,PRSS2	3
Endocrine System Disorders	Hypercorticosteronemia	0.0048			NR1H3	1
Nutritional Disease, Psychological Disorders	Hyperphagia	0.0358			CHRNA4,MC4R	2
Cell Morphology, Connective Tissue Development and Function, Organismal Injury and Abnormalities, Tissue Morphology	Hypertrophy of adipocytes	0.0401			MC4R	1
Organ Morphology, Organismal Development, Organismal Injury and Abnormalities, Reproductive System Development and Function	Hypertrophy of ventral prostatic lobe	0.0024			NR1H3	1
Developmental Disorder, Organismal Injury and Abnormalities, Reproductive System Disease	Hypoplasia of labyrinthine zone of placenta	0.0214			ELAVL1	1
Developmental Disorder, Neurological Disease, Ophthalmic Disease	Hypoplasia of optic nerve	0.0238			POU4F2	1
Developmental Disorder, Ophthalmic Disease, Organismal Injury and Abnormalities	Hypoplasia of retina	0.0191			POU4F2	1
Molecular Transport	Import of K+	0.0308			ATP1A1	1
Neurological Disease	Incoordination	0.0285			FMR1	1
Cellular Assembly and Organization	Induction of filopodia	0.0285			PAK5	1
Cell-To-Cell Signaling and Interaction, Cellular Assembly and Organization, Nervous System Development and Function	Induction of neurites	0.0238			PAK5	1
Infectious Diseases	Infectivity of Influenza A virus	0.0261			PRSS2	1
Infectious Diseases	Infectivity of Newcastle disease virus	0.012			PRSS2	1
Cell-To-Cell Signaling and Interaction, Nervous System Development and Function	Inhibitory postsynaptic potential	0.00502			CHRNA4,NLGN3	2
Gene Expression, Protein Synthesis	Initiation of translation of mRNA	0.00669			FMR1,MTIF2	2
Protein Synthesis	Initiation of translation of protein	0.00916			FMR1,MTIF2	2
Cellular Compromise	Injury of pheochromocytoma cell lines	0.0024			CYSLTR1	1
Neurological Disease, Organismal Injury and Abnormalities	Intracranial hypertension	0.0493			CHRNA4	1
Organ Morphology, Tissue Development	Involution of thymus gland	0.047			SNAI3	1
Cellular Function and Maintenance	Ion homeostasis of cells	0.0135			ATP1A1,CYSLTR1,FMR1,MAFG,STOML2,TPCN2	6
Cardiovascular Disease, Organismal Injury and Abnormalities, Renal and Urological Disease	Ischemic acute renal failure	0.0238			ATP1A1	1
Nervous System Development and Function, Neurological Disease, Organ Morphology, Organismal Development, Organismal Injury and Abnormalities	Lack of choroid plexus	0.0143			NR1H3	1
Cell Morphology	Lack of cilia	0.0401			DYNC2LI1	1
Cardiovascular Disease	Leakage of blood vessel	0.0331			CYSLTR1	1
Developmental Disorder, Neurological Disease	Learning deficit	0.0308			FMR1	1
Cell Morphology, Cellular Assembly and Organization, Cellular Development, Cellular Function and Maintenance, Cellular Growth and Proliferation, Embryonic Development, Nervous System Development and Function, Organismal Development, Tissue Development, Tissue Morphology	Length of dendritic spines	0.0493			FMR1	1
Endocrine System Disorders	Leptin resistance	0.00957			MC4R	1
Organismal Injury and Abnormalities	Liquefaction of stool	0.0024			MC4R	1
Gene Expression, Molecular Transport, RNA Trafficking	Localization of mRNA	0.0191			FMR1	1
Behavior	Locomotion	0.00463			ATP1A1,CHRNA4,FMR1,MC4R,PAK5	5
Cell-To-Cell Signaling and Interaction, Nervous System Development and Function	Long term depression of hippocampal neurons	0.0167			FMR1	1
Cell-To-Cell Signaling and Interaction, Nervous System Development and Function	Long-term potentiation	0.0458			FMR1,MC4R,NLGN3	3
Cell-To-Cell Signaling and Interaction, Nervous System Development and Function	Long-term potentiation of CA1 neuron	0.0447			FMR1	1
Cell-To-Cell Signaling and Interaction, Nervous System Development and Function	Long-term potentiation of cortical neurons	0.0048			FMR1	1
Cell-To-Cell Signaling and Interaction, Nervous System Development and Function	Long-term potentiation of hippocampal CA1 region	0.00721			FMR1,NLGN3	2
Immunological Disease, Organismal Injury and Abnormalities	Lymphedema	0.0447			ATP1A1	1
Developmental Disorder, Hereditary Disorder, Organismal Injury and Abnormalities, Reproductive System Disease	Macroorchidism	0.00719			FMR1	1
Cardiovascular Disease	Malignant hypertension	0.047			CHRNA4	1
Connective Tissue Development and Function, Tissue Morphology	Mass of brown adipose tissue	0.047			MC4R	1
Cellular Development, Nervous System Development and Function, Tissue Development	Maturation of dendritic spines	0.0308			FMR1	1
Cellular Development, Embryonic Development, Nervous System Development and Function, Organ Development, Organismal Development, Tissue Development	Maturation of pyramidal neurons	0.0048			FMR1	1
Protein Synthesis	Metabolism of protein	0.00663	Decreased	-2.411	CAPN7,EIF3A,ELAVL1,FMR1,KLF15,MTIF2,NR1H3,PRSS2,PYM1	9
Inflammatory Disease, Respiratory Disease	Mild asthma	0.0167			CYSLTR1	1
Cancer, Gastrointestinal Disease, Organismal Injury and Abnormalities	Mild esophagus intraepithelial neoplasia	0.0024			STOML2	1
Cardiovascular Disease, Organismal Injury and Abnormalities	Mild to moderate stage heart failure	0.00957			ATP1A1	1
Cell-To-Cell Signaling and Interaction, Nervous System Development and Function	Miniature excitatory postsynaptic currents	0.011			FMR1,NLGN3	2
Visual System Development and Function	Miosis	0.0048			POU4F2	1
Cell Cycle, Hypersensitivity Response	Mitogenesis of BMMC cells	0.00719			CYSLTR1	1
Cancer, Organismal Injury and Abnormalities	Mixed neoplasia	0.0478			FMR1,FNDC3B,FZD1,POU4F2,SEMA5A,SNX21,SPON1,STYXL1,TCTEX1D1	9
Cellular Assembly and Organization	Modification of actin cytoskeleton	0.0191			EYA3	1
Nervous System Development and Function, Organ Morphology, Organismal Development	Morphology of brain	0.00981			CHRNA4,DYNC2LI1,FMR1,NLGN3,NR1H3,POU4F2	6
Cell Morphology	Morphology of cellular protrusions	0.014			DYNC2LI1,FMR1,PAK5,SEMA5A	4
Cell Morphology, Cellular Assembly and Organization, Cellular Development, Cellular Function and Maintenance, Cellular Growth and Proliferation, Embryonic Development, Nervous System Development and Function, Organismal Development, Tissue Development, Tissue Morphology	Morphology of dendritic spines	0.0255			FMR1,NLGN3	2
Organismal Development	Morphology of head	0.0261			CHRNA4,DYNC2LI1,FMR1,NLGN3,NR1H3,POU4F2,SEMA5A,SNAI3	8
Nervous System Development and Function	Morphology of nervous system	0.021			CHRNA4,DYNC2LI1,FMR1,NLGN3,NR1H3,PAK5,POU4F2,SEMA5A	8
Cell Morphology, Embryonic Development, Nervous System Development and Function, Organ Development, Organ Morphology, Organismal Development, Tissue Development, Tissue Morphology, Visual System Development and Function	Morphology of retinal cells	0.0363			FMR1,SEMA5A	2
Inflammatory Disease, Neurological Disease, Skeletal and Muscular Disorders	Multiple Sclerosis	0.0387			CHRNA4,CYSLTR1,NR1H3	3
Cancer, Gastrointestinal Disease, Organismal Injury and Abnormalities, Respiratory Disease	Nasal polyp	0.0167			CYSLTR1	1
Gastrointestinal Disease	Nausea	0.0312			ATP1A1,CHRNA4	2
Cell Death and Survival, Cellular Compromise, Neurological Disease, Ophthalmic Disease, Organismal Injury and Abnormalities, Tissue Morphology	Neurodegeneration of retinal ganglion cells	0.0285			POU4F2	1
Developmental Disorder, Neurological Disease	Neurodevelopmental disorder	0.0499			LZTFL1,RAB11B	2
Developmental Disorder, Hereditary Disorder, Neurological Disease, Organismal Injury and Abnormalities, Psychological Disorders	Neurodevelopmental disorder with ataxic gait, absent speech and decreased cortical white matter	0.0024			RAB11B	1
Cell-To-Cell Signaling and Interaction, Nervous System Development and Function	Neurotransmission	0.0405			CHRNA4,FMR1,MC4R,NLGN3	4
Cell-To-Cell Signaling and Interaction, Nervous System Development and Function	Neurotransmission by neurons	0.0024			MC4R	1
Hematological Disease, Immunological Disease, Organismal Injury and Abnormalities	Neutrophilia	0.00976			CYSLTR1,ELAVL1	2
Hematological Disease, Immunological Disease, Organismal Injury and Abnormalities, Respiratory Disease	Neutrophilia of airway	0.0285			CYSLTR1	1
Hematological Disease, Immunological Disease, Organismal Injury and Abnormalities, Respiratory Disease	Neutrophilia of lung	0.0191			ELAVL1	1
Neurological Disease, Organismal Injury and Abnormalities, Psychological Disorders	Nicotine withdrawal syndrome	0.0378			CHRNA4	1
Cell-To-Cell Signaling and Interaction, Nervous System Development and Function	Nicotine-mediated receptor current	0.0048			CHRNA4	1
Nervous System Development and Function	Nociception	0.00182			BAMBI,CHRNA4,FAM19A4,FMR1	4
Hereditary Disorder, Neurological Disease, Organismal Injury and Abnormalities	Nocturnal frontal lobe epilepsy type 1	0.0024			CHRNA4	1
Cancer, Organismal Injury and Abnormalities	Non-hematological solid tumor	0.0304			ATP1A1,BAMBI,CAPN7,CHRNA4,CYSLTR1,DHX36,DYNC2LI1,EIF3A,ELAVL1,EYA3,FAM19A4,FBXL3,FLRT2,FMR1,FNDC3B,FZD1,HIPK3,HPD,LIN7A,LZTFL1,MAFG,MC4R,MRGBP,MTIF2,NDUFC2,NKAIN4,NLGN3,NR1H3,POU4F2,RAB11B,RAB3IP,SEC13,SEMA5A,SLC17A9,SLC43A2,SNAI3,SNX21,SPON1,STOML2,STYXL1,TCTEX1D1,TMX3,TPCN2,WDR5,WDR54,ZDHHC21,ZNF326	47
Organ Morphology, Organismal Development, Reproductive System Development and Function	Number of uterine gland	0.00957			FZD1	1
Endocrine System Disorders, Gastrointestinal Disease, Metabolic Disease, Organismal Injury and Abnormalities	Nutritionally induced type 2 diabetes	0.0285			NR1H3	1
Inflammatory Disease, Organismal Injury and Abnormalities, Respiratory Disease	Obliterative bronchiolitis	0.0285			CYSLTR1	1
Immunological Disease, Inflammatory Disease, Inflammatory Response, Neurological Disease, Organismal Injury and Abnormalities	Onset of experimental autoimmune encephalomyelitis	0.0331			ELAVL1	1
Dermatological Diseases and Conditions, Infectious Diseases, Organismal Injury and Abnormalities, Skeletal and Muscular Disorders	Onychomycosis	0.00719			ATP1A1	1
Cancer, Gastrointestinal Disease, Organismal Injury and Abnormalities	Oral tumor	0.017			BAMBI,EIF3A,FLRT2,FMR1,POU4F2,SPON1,TPCN2,ZDHHC21,ZNF326	9
Connective Tissue Development and Function, Embryonic Development, Organ Development, Organismal Development, Skeletal and Muscular System Development and Function, Tissue Development	Ossification of calvaria	0.0048			FNDC3B	1
Cell-To-Cell Signaling and Interaction, Cellular Function and Maintenance, Nervous System Development and Function	Paired-pulse facilitation of CA1 neuron	0.00719			FMR1	1
Cancer, Gastrointestinal Disease, Organismal Injury and Abnormalities	Pancreatobiliary tumor	0.0392			CAPN7,EYA3,FLRT2,FMR1,FNDC3B,HPD,LIN7A,LZTFL1,NDUFC2,NR1H3,PRSS2,SEMA5A,SLC17A9,SPON1,STYXL1,TPCN2	16
Reproductive System Development and Function	Parturition	0.047			NR1H3	1
Behavior, Nervous System Development and Function	Passive avoidance learning	0.00458			FMR1,PAK5	2
Nervous System Development and Function	Pathfinding of neurons	0.000307			POU4F2,SEMA5A	2
Cellular Movement, Nervous System Development and Function	Pathfinding of retinal axons	0.0024			SEMA5A	1
Cellular Movement, Nervous System Development and Function	Pathfinding of retinal ganglion cells	0.0048			POU4F2	1
Gastrointestinal Disease, Inflammatory Disease	Pediatric inflammatory bowel disease	0.0191			FAM19A4	1
Cancer, Organismal Injury and Abnormalities	Pelvic cancer	0.0279			ATP1A1,BAMBI,CAPN7,CHRNA4,CYSLTR1,DHX36,EIF3A,ELAVL1,FLRT2,FMR1,FNDC3B,FZD1,HIPK3,HPD,MC4R,MRGBP,MTIF2,NDUFC2,NLGN3,POU4F2,SEMA5A,SLC17A9,SLC43A2,SNX21,SPON1,STOML2,STYXL1,TCTEX1D1,TMX3,WDR5	30
Cardiovascular System Development and Function, Tissue Morphology	Permeability of blood vessel	0.0322			CYSLTR1,NR1H3	2
Inflammatory Disease, Respiratory Disease	Persistent asthma	0.0167			CYSLTR1	1
Cell Morphology, Hair and Skin Development and Function	Pigmentation of cells	0.0308			TPCN2	1
Behavior	Place preference	0.00695			CHRNA4,FMR1	2
Cell Morphology, Cellular Assembly and Organization	Polarization of cell surface	0.0048			RAB3IP	1
Endocrine System Disorders, Hereditary Disorder, Organismal Injury and Abnormalities, Reproductive System Disease	Premature ovarian failure type 1	0.0048			FMR1	1
Small Molecule Biochemistry	Production of aldesleukin	0.047			STOML2	1
Cellular Function and Maintenance, Cellular Growth and Proliferation, Nervous System Development and Function	Production of retinal ganglion cells	0.00719			POU4F2	1
Cellular Development, Cellular Growth and Proliferation, Hematological System Development and Function, Hypersensitivity Response, Inflammatory Response, Lymphoid Tissue Structure and Development	Proliferation of blood-derived mast cells	0.0048			CYSLTR1	1
Cellular Development, Cellular Growth and Proliferation, Hematological System Development and Function, Hypersensitivity Response, Inflammatory Response, Lymphoid Tissue Structure and Development, Tissue Development	Proliferation of BMMC cells	0.0261			CYSLTR1	1
Cellular Development, Cellular Growth and Proliferation, Lymphoid Tissue Structure and Development, Tissue Development	Proliferation of bone marrow cells	0.0493			CYSLTR1,MAFG	2
Cellular Development, Cellular Growth and Proliferation, Hematological System Development and Function, Inflammatory Response, Lymphoid Tissue Structure and Development	Proliferation of bone marrow-derived macrophages	0.0308			NR1H3	1
Cellular Development, Cellular Growth and Proliferation	Proliferation of myeloid cells	0.00192			CYSLTR1,MAFG,NR1H3,SNAI3	4
Cellular Development, Cellular Growth and Proliferation, Hematological System Development and Function, Inflammatory Response, Lymphoid Tissue Structure and Development	Proliferation of phagocytes	0.0369			CYSLTR1,NR1H3	2
Cellular Development, Cellular Growth and Proliferation, Organ Development, Reproductive System Development and Function	Proliferation of spermatogonia	0.0401			NR1H3	1
Psychological Disorders	Psychosis	0.0297			ATP1A1,CHRNA4	2
Metabolic Disease, Organismal Injury and Abnormalities, Respiratory Disease	Pulmonary alveolar proteinosis	0.0493			NR1H3	1
Inflammatory Disease, Inflammatory Response, Organismal Injury and Abnormalities, Respiratory Disease	Pulmonary sarcoidosis	0.0493			CHRNA4	1
Amino Acid Metabolism	Quantity of aromatic amino acid	0.0144			MC4R,NR1H3	2
Lipid Metabolism, Molecular Transport, Small Molecule Biochemistry	Quantity of cardiolipin	0.0261			STOML2	1
Lipid Metabolism, Molecular Transport, Small Molecule Biochemistry	Quantity of cysteinyl-leukotriene	0.00957			CYSLTR1	1
Cellular Assembly and Organization, Nervous System Development and Function, Tissue Morphology	Quantity of dendritic spines	0.00571			FMR1,MC4R	2
Cardiovascular Disease, Organismal Injury and Abnormalities, Tissue Morphology	Quantity of foam cells	0.0331			NR1H3	1
Molecular Transport, Small Molecule Biochemistry	Quantity of melanin	0.0191			TPCN2	1
Nervous System Development and Function, Tissue Morphology	Quantity of neurons	0.0119		-1.188	FMR1,MC4R,NLGN3,NR1H3,POU4F2	5
Nervous System Development and Function, Organ Morphology, Tissue Morphology	Quantity of retinal ganglion cells	0.0493			POU4F2	1
Cellular Assembly and Organization, Nervous System Development and Function, Tissue Morphology	Quantity of synaptic vesicles	0.00644			FMR1,NLGN3	2
Endocrine System Development and Function, Molecular Transport, Small Molecule Biochemistry	Quantity of thyroid hormone	0.0137			MC4R,NR1H3	2
Gene Expression, Protein Synthesis, RNA Trafficking	Recruitment of mRNA	0.00957			EIF3A	1
Lipid Metabolism, Molecular Transport, Small Molecule Biochemistry	Redistribution of cholesterol	0.0167			ATP1A1	1
Cellular Function and Maintenance, Molecular Transport	Regulated secretory pathway	0.0401			RAB11B	1
Cellular Function and Maintenance, Connective Tissue Development and Function, Skeletal and Muscular System Development and Function	Regulation of osteoblasts	0.0191			FNDC3B	1
Organismal Development	Relaxation of mice	0.00719			ATP1A1	1
Cell Signaling, Molecular Transport, Small Molecule Biochemistry, Vitamin and Mineral Metabolism	Release of Ca2+	0.0231			CYSLTR1,TPCN2,ZDHHC21	3
Cellular Assembly and Organization, Cellular Function and Maintenance	Remodeling of actin	0.0261			FMR1	1
Cellular Assembly and Organization	Remodeling of actin stress fibers	0.0048			RAB3IP	1
Cellular Assembly and Organization, Nervous System Development and Function	Remodeling of dendrites	0.0048			FMR1	1
Cell-To-Cell Signaling and Interaction, Nervous System Development and Function	Response of pyramidal neurons	0.00719			FMR1	1
Cardiovascular System Development and Function, Organismal Development	Revascularization of hindlimb	0.0191			ELAVL1	1
Behavior	Rotarod-walking behavior	0.0214			NLGN3	1
Hereditary Disorder, Neurological Disease, Organismal Injury and Abnormalities, Psychological Disorders	Schizoaffective disorder	0.0369			ATP1A1,CHRNA4	2
Neurological Disease, Psychological Disorders	Schizophrenia	0.0182			ATP1A1,CHRNA4,HIPK3,MC4R,SEMA5A	5
Psychological Disorders	Schizophrenia spectrum disorder	0.00548			ATP1A1,CHRNA4,HIPK3,MC4R,NLGN3,SEMA5A	6
Dermatological Diseases and Conditions, Inflammatory Disease, Inflammatory Response, Organismal Injury and Abnormalities	Seborrheic dermatitis	0.0285			ATP1A1	1
Endocrine System Development and Function, Lipid Metabolism, Molecular Transport, Small Molecule Biochemistry	Secretion of corticosterone	0.0493			NR1H3	1
Cell-To-Cell Signaling and Interaction, Molecular Transport, Small Molecule Biochemistry	Secretion of neurotransmitter	0.00913			CHRNA4,FMR1,LIN7A	3
Organismal Development	Secretion of pancreatic juice	0.0354			NR1H3	1
Behavior	Self-administration of nicotine	0.00719			CHRNA4	1
Neurological Disease, Organismal Injury and Abnormalities, Psychological Disorders	Semantic dementia	0.0214			CHRNA4	1
Nervous System Development and Function	Sensation	0.0032			BAMBI,CHRNA4,FAM19A4,FMR1,POU4F2	5
Cancer, Gastrointestinal Disease, Organismal Injury and Abnormalities	Severe esophagus intraepithelial neoplasia	0.0024			STOML2	1
Endocrine System Disorders, Gastrointestinal Disease, Metabolic Disease, Organismal Injury and Abnormalities	Severe hyperinsulinism	0.0048			MC4R	1
Nutritional Disease	Severe obesity	0.0182			CHRNA4,MC4R	2
Connective Tissue Disorders, Developmental Disorder, Hereditary Disorder, Organismal Injury and Abnormalities, Skeletal and Muscular Disorders	Short rib thoracic dysplasia type 6 with polydactyly	0.0285			DYNC2LI1	1
Connective Tissue Disorders, Developmental Disorder, Hereditary Disorder, Organismal Injury and Abnormalities, Skeletal and Muscular Disorders	Short-rib thoracic dysplasia type 15 with polydactyly	0.0024			DYNC2LI1	1
Cell Morphology	Size of breast cancer cell lines	0.0167			POU4F2	1
Cell Morphology	Size of cells	0.00794			ELAVL1,KLF15,NLGN3,NR1H3,POU4F2,TPCN2	6
Cell Morphology, Organ Morphology, Reproductive System Development and Function	Size of spongiotrophoblasts	0.0285			ELAVL1	1
Cardiovascular System Development and Function, Cell Morphology, Embryonic Development, Organ Development, Organ Morphology, Organismal Development, Skeletal and Muscular System Development and Function, Tissue Development, Tissue Morphology	Size of ventricular myocytes	0.0354			KLF15	1
Cell Morphology, Cellular Assembly and Organization	Size of vesicles	0.0493			TPCN2	1
Behavior	Social behavior	0.0327			FMR1,NLGN3	2
Behavior	Social exploration	0.0083			FMR1,NLGN3	2
Developmental Disorder, Neurological Disease, Psychological Disorders	Speech and language disorders	0.0174			CHRNA4,RAB11B	2
Cell Morphology	Sprouting	0.047			ELAVL1,FMR1,NLGN3,SEMA5A	4
Cancer, Organismal Injury and Abnormalities	Squamous-cell carcinoma	0.0287			ATP1A1,BAMBI,EIF3A,FAM19A4,FLRT2,FMR1,FZD1,LIN7A,MC4R,NLGN3,NR1H3,POU4F2,SEMA5A,SPON1,STOML2,TPCN2,ZDHHC21,ZNF326	18
Cellular Assembly and Organization	Stabilization of actin cytoskeleton	0.012			PAK5	1
Cellular Assembly and Organization, Cellular Function and Maintenance	Stabilization of microtubules	0.0246			FMR1,PAK5	2
Gene Expression, RNA Damage and Repair, RNA Post-Transcriptional Modification	Stabilization of mRNA	0.0083			ELAVL1,FMR1	2
Gene Expression, RNA Damage and Repair, RNA Post-Transcriptional Modification	Stabilization of reporter mRNA	0.0261			ELAVL1	1
Behavior	Stereotypy	0.00252			FMR1,NLGN3	2
Lipid Metabolism, Small Molecule Biochemistry	Storage of cholesterol	0.0401			NR1H3	1
Reproductive System Development and Function	Superovulation	0.0261			NR1H3	1
Cancer, Cell Death and Survival, Organismal Injury and Abnormalities, Tumor Morphology	Survival of Ewing's sarcoma cells	0.0024			EYA3	1
Cell Death and Survival, Nervous System Development and Function	Survival of trigeminal ganglion neurons	0.0308			POU4F2	1
Nutritional Disease	Susceptibility to obesity	0.0378			MC4R	1
Developmental Disorder, Hereditary Disorder, Neurological Disease, Organismal Injury and Abnormalities, Psychological Disorders	Susceptibility to X-linked autism type 1	0.0024			NLGN3	1
Cell-To-Cell Signaling and Interaction, Nervous System Development and Function	Synaptic transmission of CA1 neuron	0.0331			NLGN3	1
Cell-To-Cell Signaling and Interaction, Nervous System Development and Function	Synaptic transmission of hippocampal CA1 region	0.00105			FMR1,NLGN3	2
Cell-To-Cell Signaling and Interaction, Nervous System Development and Function	Synaptic transmission of induced neural precursor cells	0.0024			NLGN3	1
Cell-To-Cell Signaling and Interaction, Nervous System Development and Function	Synaptic transmission of nervous tissue	0.0363			CHRNA4,NLGN3	2
Protein Synthesis	Synthesis of protein	0.00353	Decreased	-2.194	EIF3A,ELAVL1,FMR1,KLF15,MTIF2,PYM1	6
Cancer, Neurological Disease, Organismal Injury and Abnormalities	Temporal lobe astrocytoma	0.0261			FLRT2	1
Nervous System Development and Function	Thermal nociception	0.0166			BAMBI,FMR1	2
Nervous System Development and Function, Organ Morphology	Thickening of brain septum	0.0048			CYSLTR1	1
Dermatological Diseases and Conditions, Infectious Diseases, Organismal Injury and Abnormalities	Tinea corporis	0.0214			ATP1A1	1
Dermatological Diseases and Conditions, Infectious Diseases, Organismal Injury and Abnormalities	Tinea cruris	0.0214			ATP1A1	1
Dermatological Diseases and Conditions, Infectious Diseases, Organismal Injury and Abnormalities	Tinea pedis	0.0261			ATP1A1	1
Cancer, Organismal Injury and Abnormalities, Reproductive System Disease	TNM stage T2 prostate cancer	0.0024			WDR5	1
Cancer, Organismal Injury and Abnormalities, Reproductive System Disease	TNM stage T3 prostate cancer	0.0143			WDR5	1
Cancer, Organismal Injury and Abnormalities, Reproductive System Disease	TNM stage T4 prostate cancer	0.0024			WDR5	1
Gene Expression	Transcription	0.0345		0.963	BAMBI,DHX36,FMR1,FZD1,HIPK3,KLF15,MAFG,MC4R,NR1H3,POU4F2,RIOX1,SNAI3,ZNF326	13
Gene Expression	Transcription of DNA	0.0162		1.024	BAMBI,DHX36,FZD1,HIPK3,KLF15,MAFG,NR1H3,POU4F2,RIOX1,SNAI3,ZNF326	11
Gene Expression	Transcription of RNA	0.0241		1.246	BAMBI,DHX36,FZD1,HIPK3,KLF15,MAFG,MC4R,NR1H3,POU4F2,RIOX1,SNAI3,ZNF326	12
Gene Expression, Protein Synthesis	Translation of mRNA	0.0142			ELAVL1,FMR1,MTIF2	3
Protein Synthesis	Translation of protein	0.0428			ELAVL1,FMR1,MTIF2	3
Cell Morphology, Cellular Assembly and Organization, Cellular Function and Maintenance	Transmembrane potential of cellular membrane	0.0302			CHRNA4,FAM19A4	2
Cell Signaling, Molecular Transport, Vitamin and Mineral Metabolism	Transport of Ca2+	0.00492			CHRNA4,CYSLTR1,STOML2	3
Molecular Transport	Transport of ion	0.0173			ATP1A1,CHRNA4,CYSLTR1,RAB11B,STOML2	5
Molecular Transport	Transport of metal ion	0.0143			ATP1A1,CHRNA4,CYSLTR1,STOML2	4
Molecular Transport	Transport of molecule	0.00726		0.507	ATP1A1,CHRNA4,CYSLTR1,ELAVL1,FMR1,KLF15,LIN7A,NR1H3,RAB11B,SEC13,SLC43A2,STOML2	12
Cancer, Organismal Injury and Abnormalities	Tumorigenesis of squamous cell carcinoma cell lines	0.0143			STOML2	1
Developmental Disorder, Gastrointestinal Disease, Hepatic System Disease, Hereditary Disorder, Metabolic Disease, Organismal Injury and Abnormalities	Type I tyrosinemia	0.0048			HPD	1
Developmental Disorder, Hereditary Disorder, Metabolic Disease, Organismal Injury and Abnormalities	Type III tyrosinemia	0.0024			HPD	1
Cancer, Gastrointestinal Disease, Organismal Injury and Abnormalities	Upper gastrointestinal tract tumor	0.0205			BAMBI,CHRNA4,DHX36,EIF3A,FBXL3,FLRT2,FMR1,FNDC3B,LIN7A,NDUFC2,NLGN3,POU4F2,SPON1,STOML2,TPCN2,ZDHHC21,ZNF326	17
Infectious Diseases, Respiratory Disease	Upper respiratory tract infection	0.047			CYSLTR1	1
Lipid Metabolism, Molecular Transport, Small Molecule Biochemistry	Uptake of triacylglycerol	0.0378			MC4R	1
Hair and Skin Development and Function, Hereditary Disorder, Organismal Injury and Abnormalities	Variation in skin/hair/eye pigmentation 10	0.0024			TPCN2	1
Behavior	Vertical rearing	0.0259			CHRNA4,FMR1	2
Infectious Diseases	Viral entry of carcinoma cell lines	0.047			RAB11B	1
Infectious Diseases	Viral entry of lung cancer cell lines	0.047			RAB11B	1
Behavior	Vocalization	0.00644			FMR1,NLGN3	2
Gastrointestinal Disease	Vomiting	0.039			ATP1A1,CHRNA4	2
Respiratory Disease	Wheeze	0.0261			CYSLTR1	1
Infectious Diseases, Respiratory Disease	Whooping cough	0.0261			CYSLTR1	1
Hereditary Disorder, Neurological Disease, Organismal Injury and Abnormalities, Psychological Disorders	X-linked Asperger syndrome	0.0048			NLGN3	1
